# Supplementary material for: 1,3-Diallyl-6-bromo-1H-imidazo[4,5-b]pyridin-2(3H)-one
Source: Acta Crystallogr Sect E Struct Rep Online. 2011 Jul 9;67(Pt 8):o1986. doi: 10.1107/S1600536811026869 (PMC3213442; doi:10.1107/S1600536811026869)
Supplement: Supplementary file 1 [file e-67-o1986-sup1.cif]

##############################################################################
#                                                                            #
# This CIF contains the data in a paper accepted for publication in          #
# Acta Crystallographica Section E. It conforms to the requirements of       #
# Notes for Authors for Acta Crystallographica Section E, and has been       #
# peer reviewed under the auspices of the IUCr Commission on Journals.       #
#                                                                            #
# Full details of the Crystallographic Information File format               #
# are given in the paper "The Crystallographic Information File (CIF):       #
# a New Standard Archive File for Crystallography" by S. R. Hall, F. H.      #
# Allen and I. D. Brown [Acta Cryst. (1991), A47, 655-685].                  #
#                                                                            #
# The current version of the core CIF dictionary is obtainable from          #
# ftp://ftp.iucr.org/pub/cif_core.dic.                                       #
#                                                                            #
# Software is freely available for graphical display of the structure(s)     #
# in this CIF. For information consult the CIF software page                 #
# http://www.iucr.org/resources/cif/software.                                #
#                                                                            #
# This file may be used for bona fide research purposes within the           #
# scientific community so long as proper attribution is given to the journal # 
# article from which it was obtained.                                        #
#                                                                            #
##############################################################################
data_I
_audit_creation_method     SHELXL-97
_chemical_name_systematic
;
1,3-Diallyl-6-bromo-1<i>H</i>-imidazo[4,5-<i>b</i>]pyridin-2(3<i>H</i>)-one
;
_chemical_name_common     ?
_chemical_formula_moiety     'C12 H12 Br N3 O'
_chemical_formula_sum     'C12 H12 Br N3 O'
_chemical_formula_iupac     'C12 H12 Br N3 O'
_chemical_formula_weight     294.16
_chemical_melting_point     ?
_symmetry_cell_setting     orthorhombic
_symmetry_space_group_name_H-M     'P n a 21'
_symmetry_space_group_name_Hall     'p 2c -2n'
loop_
    _symmetry_equiv_pos_as_xyz
    'x, y, z'
    '-x, -y, z+1/2'
    '-x+1/2, y+1/2, z+1/2'
    'x+1/2, -y+1/2, z'
_cell_length_a     5.4110(3)
_cell_length_b     25.4205(12)
_cell_length_c     9.3170(4)
_cell_angle_alpha     90.00
_cell_angle_beta     90.00
_cell_angle_gamma     90.00
_cell_volume     1281.56(11)
_cell_formula_units_Z     4
_cell_measurement_reflns_used     3201
_cell_measurement_theta_min     1.60
_cell_measurement_theta_max     28.45
_cell_measurement_temperature     273(2)
_exptl_crystal_description     Block
_exptl_crystal_colour     colourless
_exptl_crystal_size_max     0.52
_exptl_crystal_size_mid     0.32
_exptl_crystal_size_min     0.14
_exptl_crystal_density_diffrn     1.525
_exptl_crystal_density_meas     ?
_exptl_crystal_density_method     'not measured'
_exptl_crystal_F_000     592
_exptl_absorpt_coefficient_mu     3.195
_exptl_absorpt_correction_type     multi-scan
_exptl_absorpt_process_details     '(SADABS; Bruker, 1997)'
_exptl_absorpt_correction_T_min     0.2024
_exptl_absorpt_correction_T_max     0.8001
_exptl_special_details     ?
_diffrn_ambient_temperature     273(2)
_diffrn_radiation_type     'MoK\a'
_diffrn_radiation_wavelength     0.71073
_diffrn_radiation_source     'sealed tube'
_diffrn_radiation_monochromator     'graphite'
_diffrn_measurement_device_type     'Bruker CCD three-circle'
_diffrn_measurement_method     'phi and omega scans'
_diffrn_detector_area_resol_mean     ?
_diffrn_reflns_number     8789
_diffrn_reflns_av_R_equivalents     0.0274
_diffrn_reflns_av_sigmaI/netI     0.0480
_diffrn_reflns_theta_min     1.60
_diffrn_reflns_theta_max     28.45
_diffrn_reflns_theta_full     28.45
_diffrn_measured_fraction_theta_max     0.995
_diffrn_measured_fraction_theta_full     0.995
_diffrn_reflns_limit_h_min     -6
_diffrn_reflns_limit_h_max     7
_diffrn_reflns_limit_k_min     -25
_diffrn_reflns_limit_k_max     34
_diffrn_reflns_limit_l_min     -12
_diffrn_reflns_limit_l_max     12
_diffrn_standards_decay_%     ?
_refine_special_details
;
Refinement of <i>F</i>^2^ against all reflections. The weighted Rw factor and
goodness of fit <i>S</i> are based on <i>F</i>^2^, conventional
<i>R</i>-factors <i>R</i> are based on <i>F</i>, with <i>F</i> set to zero for
negative <i>F</i>^2^. The threshold expression of <i>F</i>^2^ >
\s(<i>F</i>^2^) is used only for calculating <i>R</i>-factors(gt) <i>etc</i>.
and is not relevant to the choice of reflections for refinement.
<i>R</i>-factors based on <i>F</i>^2^ are statistically about twice as large
as those based on <i>F</i>, and <i>R</i>- factors based on all data will be
even larger.
;
_reflns_number_total     3201
_reflns_number_gt     2361
_reflns_threshold_expression     I>2sigma(I)
_refine_ls_structure_factor_coef     Fsqd
_refine_ls_matrix_type     full
_refine_ls_R_factor_all     0.0531
_refine_ls_R_factor_gt     0.0356
_refine_ls_wR_factor_gt     0.0915
_refine_ls_wR_factor_ref     0.0999
_refine_ls_goodness_of_fit_ref     1.027
_refine_ls_restrained_S_all     1.027
_refine_ls_number_reflns     3201
_refine_ls_number_parameters     156
_refine_ls_number_restraints     1
_refine_ls_hydrogen_treatment     constr
_refine_ls_weighting_scheme     calc
_refine_ls_weighting_details
         'calc w=1/[\s^2^(Fo^2^)+(0.0402P)^2^+0.2176P] where P=(Fo^2^+2Fc^2^)/3'
_atom_sites_solution_hydrogens     geom
_atom_sites_solution_primary     direct
_atom_sites_solution_secondary     difmap
_refine_ls_shift/su_max     0.000
_refine_ls_shift/su_mean     0.000
_refine_diff_density_max     0.435
_refine_diff_density_min     -0.234
_refine_ls_extinction_method     none
_refine_ls_extinction_coef     ?
_refine_ls_abs_structure_details     'Flack (1983), 1494 Friedel pairs'
_refine_ls_abs_structure_Flack     0.040(17)
loop_
    _atom_type_symbol
    _atom_type_description
    _atom_type_scat_dispersion_real
    _atom_type_scat_dispersion_imag
    _atom_type_scat_source
    'C' 'C' 0.0033 0.0016
                         'International Tables Vol C Tables 4.2.6.8 and 6.1.1.4'
    'H' 'H' 0.0000 0.0000
                         'International Tables Vol C Tables 4.2.6.8 and 6.1.1.4'
    'N' 'N' 0.0061 0.0033
                         'International Tables Vol C Tables 4.2.6.8 and 6.1.1.4'
    'O' 'O' 0.0106 0.0060
                         'International Tables Vol C Tables 4.2.6.8 and 6.1.1.4'
    'Br' 'Br' -0.2901 2.4595
                         'International Tables Vol C Tables 4.2.6.8 and 6.1.1.4'
_computing_data_collection     'SMART (Bruker, 1997)'
_computing_cell_refinement     'SAINT (Bruker, 1997)'
_computing_data_reduction     'SAINT (Bruker, 1997)'
_computing_structure_solution     'SHELXS97 (Sheldrick, 2008)'
_computing_structure_refinement     'SHELXL97 (Sheldrick, 2008)'
_computing_molecular_graphics     'ORTEP-3 for Windows (Farrugia, 1997)'
_computing_publication_material     'WinGX (Farrugia, 1999)'
loop_
    _atom_site_type_symbol
    _atom_site_label
    _atom_site_fract_x
    _atom_site_fract_y
    _atom_site_fract_z
    _atom_site_U_iso_or_equiv
    _atom_site_adp_type
    _atom_site_calc_flag
    _atom_site_refinement_flags
    _atom_site_occupancy
    _atom_site_symmetry_multiplicity
    _atom_site_disorder_assembly
    _atom_site_disorder_group
    Br Br1 0.99838(6) 0.148410(15) 0.99886(11) 0.07396(14) Uani d . 1 1 . .
    N N1 0.5607(5) 0.19539(10) 0.6617(3) 0.0585(6) Uani d . 1 1 . .
    N N2 0.2257(4) 0.14754(9) 0.5520(3) 0.0541(6) Uani d . 1 1 . .
    N N3 0.2480(5) 0.07428(9) 0.6813(3) 0.0552(6) Uani d . 1 1 . .
    O O1 -0.0599(4) 0.08103(10) 0.5080(4) 0.0730(6) Uani d . 1 1 . .
    C C1 0.7552(5) 0.14820(11) 0.8523(3) 0.0515(7) Uani d . 1 1 . .
    C C2 0.7283(6) 0.19139(12) 0.7678(4) 0.0592(8) Uani d . 1 1 . .
    H H2 0.8321 0.2199 0.7842 0.071 Uiso calc R 1 1 . .
    C C3 0.6043(6) 0.10361(12) 0.8374(3) 0.0532(7) Uani d . 1 1 . .
    H H3 0.6209 0.0739 0.8948 0.064 Uiso calc R 1 1 . .
    C C4 0.4298(5) 0.10753(12) 0.7306(3) 0.0496(6) Uani d . 1 1 . .
    C C5 0.4169(6) 0.15329(11) 0.6493(4) 0.0489(6) Uani d . 1 1 . .
    C C6 0.1188(6) 0.09843(13) 0.5717(4) 0.0579(7) Uani d . 1 1 . .
    C C7 0.1361(6) 0.18683(13) 0.4530(4) 0.0621(8) Uani d . 1 1 . .
    H H7A 0.1349 0.2207 0.5011 0.075 Uiso calc R 1 1 . .
    H H7B -0.0331 0.1784 0.4274 0.075 Uiso calc R 1 1 . .
    C C8 0.2846(7) 0.19138(15) 0.3195(4) 0.0706(9) Uani d . 1 1 . .
    H H8 0.2371 0.2173 0.2548 0.090(12) Uiso calc R 1 1 . .
    C C9 0.4653(9) 0.1641(3) 0.2855(6) 0.0939(15) Uani d . 1 1 . .
    H H9A 0.5201 0.1376 0.3466 0.113 Uiso calc R 1 1 . .
    H H9B 0.5461 0.1701 0.1989 0.113 Uiso calc R 1 1 . .
    C C10 0.1712(7) 0.02523(13) 0.7497(4) 0.0694(9) Uani d . 1 1 . .
    H H10A 0.0091 0.0156 0.7137 0.083 Uiso calc R 1 1 . .
    H H10B 0.1562 0.0311 0.8522 0.083 Uiso calc R 1 1 . .
    C C11 0.3410(8) -0.01892(15) 0.7256(5) 0.0771(10) Uani d . 1 1 . .
    H H11 0.3027 -0.0503 0.7717 0.129(19) Uiso calc R 1 1 . .
    C C12 0.5362(7) -0.01882(17) 0.6479(6) 0.0832(12) Uani d . 1 1 . .
    H H12A 0.5828 0.0116 0.5995 0.100 Uiso calc R 1 1 . .
    H H12B 0.6313 -0.0491 0.6400 0.100 Uiso calc R 1 1 . .
loop_
    _atom_site_aniso_label
    _atom_site_aniso_U_11
    _atom_site_aniso_U_22
    _atom_site_aniso_U_33
    _atom_site_aniso_U_12
    _atom_site_aniso_U_13
    _atom_site_aniso_U_23
    Br1 0.05433(18) 0.1026(3) 0.0649(2) 0.00262(14) -0.01189(13) -0.0127(2)
    N1 0.0564(13) 0.0460(14) 0.0731(17) -0.0070(11) -0.0083(14) 0.0032(13)
    N2 0.0478(13) 0.0545(14) 0.0599(15) -0.0015(10) -0.0090(11) 0.0029(10)
    N3 0.0493(13) 0.0476(13) 0.0686(15) -0.0089(10) -0.0042(12) 0.0025(11)
    O1 0.0564(12) 0.0847(15) 0.0781(16) -0.0178(10) -0.0148(16) -0.0040(16)
    C1 0.0412(14) 0.0642(18) 0.0489(15) 0.0007(13) -0.0024(12) -0.0096(13)
    C2 0.0507(16) 0.0556(17) 0.071(2) -0.0074(13) -0.0041(15) -0.0080(15)
    C3 0.0489(15) 0.0567(17) 0.0539(16) 0.0026(13) 0.0034(14) 0.0046(13)
    C4 0.0416(14) 0.0549(17) 0.0522(16) -0.0013(11) 0.0038(12) -0.0024(13)
    C5 0.0446(14) 0.0454(16) 0.0566(17) 0.0003(11) -0.0005(14) -0.0055(13)
    C6 0.0531(17) 0.0630(18) 0.0575(17) -0.0051(14) -0.0016(15) -0.0051(15)
    C7 0.0550(17) 0.0651(19) 0.0662(19) 0.0019(13) -0.0108(15) 0.0016(15)
    C8 0.077(2) 0.083(2) 0.0523(17) -0.0094(19) -0.0090(18) 0.0031(17)
    C9 0.092(4) 0.119(4) 0.071(3) 0.003(2) 0.017(2) -0.005(3)
    C10 0.065(2) 0.062(2) 0.081(2) -0.0164(15) 0.0003(19) 0.0097(17)
    C11 0.089(3) 0.056(2) 0.086(3) -0.0155(18) 0.004(2) 0.0058(18)
    C12 0.086(3) 0.066(3) 0.098(3) -0.0118(17) 0.008(2) -0.014(2)
_geom_special_details
;
All e.s.d.'s (except the e.s.d. in the dihedral angle between two l.s. planes)
are estimated using the full covariance matrix. The cell e.s.d.'s are taken
into account individually in the estimation of e.s.d.'s in distances, angles
and torsion angles; correlations between e.s.d.'s in cell parameters are only
used when they are defined by crystal symmetry. An approximate (isotropic)
treatment of cell e.s.d.'s is used for estimating e.s.d.'s involving l.s.
planes.
;
loop_
    _geom_bond_atom_site_label_1
    _geom_bond_atom_site_label_2
    _geom_bond_site_symmetry_2
    _geom_bond_distance
    _geom_bond_publ_flag
    Br1 C1 . 1.896(3) ?
    N1 C5 . 1.328(4) ?
    N1 C2 . 1.345(4) ?
    N2 C5 . 1.383(4) ?
    N2 C6 . 1.388(4) ?
    N2 C7 . 1.444(4) ?
    N3 C4 . 1.376(4) ?
    N3 C6 . 1.381(4) ?
    N3 C10 . 1.461(4) ?
    O1 C6 . 1.218(4) ?
    C1 C2 . 1.359(4) ?
    C1 C3 . 1.404(4) ?
    C2 H2 . 0.9300 ?
    C3 C4 . 1.375(5) ?
    C3 H3 . 0.9300 ?
    C4 C5 . 1.390(4) ?
    C7 C8 . 1.485(5) ?
    C7 H7A . 0.9700 ?
    C7 H7B . 0.9700 ?
    C8 C9 . 1.240(6) ?
    C8 H8 . 0.9300 ?
    C9 H9A . 0.9300 ?
    C9 H9B . 0.9300 ?
    C10 C11 . 1.467(6) ?
    C10 H10A . 0.9700 ?
    C10 H10B . 0.9700 ?
    C11 C12 . 1.281(6) ?
    C11 H11 . 0.9300 ?
    C12 H12A . 0.9300 ?
    C12 H12B . 0.9300 ?
loop_
    _geom_angle_atom_site_label_1
    _geom_angle_atom_site_label_2
    _geom_angle_atom_site_label_3
    _geom_angle_site_symmetry_1
    _geom_angle_site_symmetry_3
    _geom_angle
    _geom_angle_publ_flag
    C5 N1 C2 . . 113.5(3) ?
    C5 N2 C6 . . 108.7(2) ?
    C5 N2 C7 . . 126.6(2) ?
    C6 N2 C7 . . 124.5(3) ?
    C4 N3 C6 . . 109.6(3) ?
    C4 N3 C10 . . 125.6(3) ?
    C6 N3 C10 . . 123.9(3) ?
    C2 C1 C3 . . 122.2(3) ?
    C2 C1 Br1 . . 119.3(2) ?
    C3 C1 Br1 . . 118.5(2) ?
    N1 C2 C1 . . 124.0(3) ?
    N1 C2 H2 . . 118.0 ?
    C1 C2 H2 . . 118.0 ?
    C4 C3 C1 . . 114.4(3) ?
    C4 C3 H3 . . 122.8 ?
    C1 C3 H3 . . 122.8 ?
    C3 C4 N3 . . 133.4(3) ?
    C3 C4 C5 . . 119.3(3) ?
    N3 C4 C5 . . 107.3(3) ?
    N1 C5 N2 . . 125.5(3) ?
    N1 C5 C4 . . 126.7(3) ?
    N2 C5 C4 . . 107.8(2) ?
    O1 C6 N3 . . 126.9(3) ?
    O1 C6 N2 . . 126.4(3) ?
    N3 C6 N2 . . 106.6(3) ?
    N2 C7 C8 . . 114.0(3) ?
    N2 C7 H7A . . 108.7 ?
    C8 C7 H7A . . 108.7 ?
    N2 C7 H7B . . 108.7 ?
    C8 C7 H7B . . 108.7 ?
    H7A C7 H7B . . 107.6 ?
    C9 C8 C7 . . 126.6(4) ?
    C9 C8 H8 . . 116.7 ?
    C7 C8 H8 . . 116.7 ?
    C8 C9 H9A . . 120.0 ?
    C8 C9 H9B . . 120.0 ?
    H9A C9 H9B . . 120.0 ?
    N3 C10 C11 . . 114.1(3) ?
    N3 C10 H10A . . 108.7 ?
    C11 C10 H10A . . 108.7 ?
    N3 C10 H10B . . 108.7 ?
    C11 C10 H10B . . 108.7 ?
    H10A C10 H10B . . 107.6 ?
    C12 C11 C10 . . 127.0(4) ?
    C12 C11 H11 . . 116.5 ?
    C10 C11 H11 . . 116.5 ?
    C11 C12 H12A . . 120.0 ?
    C11 C12 H12B . . 120.0 ?
    H12A C12 H12B . . 120.0 ?
loop_
    _geom_torsion_atom_site_label_1
    _geom_torsion_atom_site_label_2
    _geom_torsion_atom_site_label_3
    _geom_torsion_atom_site_label_4
    _geom_torsion_site_symmetry_1
    _geom_torsion_site_symmetry_2
    _geom_torsion_site_symmetry_3
    _geom_torsion_site_symmetry_4
    _geom_torsion
    _geom_torsion_publ_flag
    C5 N1 C2 C1 . . . . 1.8(5) ?
    C3 C1 C2 N1 . . . . -1.2(5) ?
    Br1 C1 C2 N1 . . . . -179.5(3) ?
    C2 C1 C3 C4 . . . . 0.2(4) ?
    Br1 C1 C3 C4 . . . . 178.6(2) ?
    C1 C3 C4 N3 . . . . -179.4(3) ?
    C1 C3 C4 C5 . . . . 0.0(4) ?
    C6 N3 C4 C3 . . . . 178.7(3) ?
    C10 N3 C4 C3 . . . . 9.2(6) ?
    C6 N3 C4 C5 . . . . -0.7(3) ?
    C10 N3 C4 C5 . . . . -170.3(3) ?
    C2 N1 C5 N2 . . . . 178.2(3) ?
    C2 N1 C5 C4 . . . . -1.6(5) ?
    C6 N2 C5 N1 . . . . -179.9(3) ?
    C7 N2 C5 N1 . . . . -4.3(5) ?
    C6 N2 C5 C4 . . . . -0.1(3) ?
    C7 N2 C5 C4 . . . . 175.5(3) ?
    C3 C4 C5 N1 . . . . 0.8(5) ?
    N3 C4 C5 N1 . . . . -179.7(3) ?
    C3 C4 C5 N2 . . . . -179.1(3) ?
    N3 C4 C5 N2 . . . . 0.5(3) ?
    C4 N3 C6 O1 . . . . -176.8(4) ?
    C10 N3 C6 O1 . . . . -7.0(5) ?
    C4 N3 C6 N2 . . . . 0.7(3) ?
    C10 N3 C6 N2 . . . . 170.5(3) ?
    C5 N2 C6 O1 . . . . 177.2(4) ?
    C7 N2 C6 O1 . . . . 1.4(5) ?
    C5 N2 C6 N3 . . . . -0.4(3) ?
    C7 N2 C6 N3 . . . . -176.1(3) ?
    C5 N2 C7 C8 . . . . 81.6(4) ?
    C6 N2 C7 C8 . . . . -103.5(3) ?
    N2 C7 C8 C9 . . . . 2.7(6) ?
    C4 N3 C10 C11 . . . . -77.2(4) ?
    C6 N3 C10 C11 . . . . 114.7(4) ?
    N3 C10 C11 C12 . . . . -3.3(6) ?
data_global
_journal_date_recd_electronic     2011-06-28
_journal_date_accepted     2011-07-05
_journal_name_full     'Acta Crystallographica, Section E'
_journal_year     2011
_journal_volume     67
_journal_issue      8
_journal_page_first     o1986
_journal_page_last     o1986
_journal_paper_category     QO
_journal_coeditor_code     OM2445
_publ_contact_author
;
Siham Dahmani
Laboratoire de Chimie Organique Appliqu\'ee, Universit\'e Sidi Mohamed
Ben Abdallah, Facult\'e des Sciences et Techniques, Route d'Immouzzer,
BP 2202  F\`es, Morocco
;
_publ_contact_author_email     's_dahmani12@yahoo.fr'
_publ_contact_author_fax     '212 537 77 54 40'
_publ_contact_author_phone     '212 537 77 54 40'
_publ_section_title
;
1,3-Diallyl-6-bromo-1<i>H</i>-imidazo[4,5-<i>b</i>]pyridin-2(3<i>H</i>)-one
;
loop_
    _publ_author_name
    _publ_author_address
    'Dahmani, Siham'
;
Laboratoire de Chimie Organique Appliqu\'ee, Universit\'e Sidi Mohamed
Ben Abdallah, Facult\'e des Sciences et Techniques, Route d'Immouzzer,
BP 2202 F\`es, Morocco
;
    'Kandri Rodi, Youssef'
;
Laboratoire de Chimie Organique Appliqu\'ee, Universit\'e Sidi Mohamed
Ben Abdallah, Facult\'e des Sciences et Techniques, Route d'Immouzzer,
BP 2202 F\`es, Morocco
;
    'Luis, Santiago V.'
;
Departamento de Quimica Inorganica & Organica, ESTCE
Universitat Jaume I, E-12080 Castellon, Spain
;
    'Bolte, Michael'
;
Institut f\"ur Anorganische Chemie, J. W. Goethe-Universit\"at Frankfurt,
Max-von-Laue-Strasse 7, 60438 Frankfurt/Main, Germany
;
    'El Ammari, Lahcen'
;
Laboratoire de Chimie du Solide Appliqu\'ee, Facult\'e des Sciences,
Universit\'e Mohammed V-Agdal, Avenue Ibn Battouta, BP 1014, Rabat, Morocco
;
_iucr_refine_instructions_details
;
TITL str1206m in Pna21
CELL   0.71073  5.4110 25.4205  9.3170   90.000   90.000   90.000
ZERR   4        0.0003  0.0012  0.0004    0.000    0.000    0.000
LATT   -1
SYMM   -X,-Y,1/2+Z
SYMM   1/2-X,1/2+Y,1/2+Z
SYMM   1/2+X,1/2-Y,+Z
SFAC  C    H    N    O    BR
UNIT  48  48   12   4    4
MERG   2
ACTA
CONF
FMAP   2
PLAN   20
BOND
BOND   $H
HTAB  2.2
L.S.  10
WGHT    0.040200    0.217600
FVAR       0.19752
BR1   5    0.998380    0.148410    0.998863    11.00000    0.05433    0.10262 =
         0.06494   -0.01272   -0.01189    0.00262
N1    3    0.560717    0.195390    0.661745    11.00000    0.05645    0.04604 =
         0.07308    0.00320   -0.00831   -0.00704
N2    3    0.225724    0.147537    0.552024    11.00000    0.04783    0.05452 =
         0.05995    0.00293   -0.00902   -0.00151
N3    3    0.248022    0.074283    0.681306    11.00000    0.04933    0.04764 =
         0.06858    0.00246   -0.00418   -0.00891
O1    4   -0.059889    0.081027    0.508039    11.00000    0.05636    0.08470 =
         0.07809   -0.00396   -0.01484   -0.01779
C1    1    0.755233    0.148198    0.852330    11.00000    0.04123    0.06424 =
         0.04894   -0.00963   -0.00245    0.00066
C2    1    0.728319    0.191395    0.767770    11.00000    0.05072    0.05561 =
         0.07139   -0.00795   -0.00412   -0.00745
AFIX  43
H2    2    0.832122    0.219922    0.784238    11.00000   -1.20000
AFIX   0
C3    1    0.604266    0.103609    0.837362    11.00000    0.04889    0.05668 =
         0.05392    0.00462    0.00341    0.00265
AFIX  43
H3    2    0.620874    0.073910    0.894848    11.00000   -1.20000
AFIX   0
C4    1    0.429772    0.107535    0.730562    11.00000    0.04163    0.05491 =
         0.05225   -0.00236    0.00385   -0.00131
C5    1    0.416947    0.153290    0.649297    11.00000    0.04458    0.04543 =
         0.05665   -0.00548   -0.00049    0.00032
C6    1    0.118836    0.098430    0.571711    11.00000    0.05307    0.06302 =
         0.05751   -0.00506   -0.00160   -0.00509
C7    1    0.136111    0.186833    0.453014    11.00000    0.05504    0.06510 =
         0.06616    0.00164   -0.01079    0.00190
AFIX  23
H7A   2    0.134859    0.220684    0.501059    11.00000   -1.20000
H7B   2   -0.033059    0.178399    0.427387    11.00000   -1.20000
AFIX   0
C8    1    0.284554    0.191376    0.319484    11.00000    0.07680    0.08277 =
         0.05231    0.00309   -0.00902   -0.00938
AFIX  43
H8    2    0.237114    0.217332    0.254759    11.00000    0.09045
AFIX   0
C9    1    0.465333    0.164083    0.285499    11.00000    0.09249    0.11867 =
         0.07059   -0.00533    0.01744    0.00306
AFIX  93
H9A   2    0.520098    0.137599    0.346580    11.00000   -1.20000
H9B   2    0.546113    0.170102    0.198938    11.00000   -1.20000
AFIX   0
C10   1    0.171194    0.025228    0.749688    11.00000    0.06504    0.06207 =
         0.08112    0.00973    0.00034   -0.01641
AFIX  23
H10A  2    0.009103    0.015641    0.713729    11.00000   -1.20000
H10B  2    0.156152    0.031131    0.852174    11.00000   -1.20000
AFIX   0
C11   1    0.340963   -0.018916    0.725636    11.00000    0.08935    0.05593 =
         0.08610    0.00583    0.00365   -0.01554
AFIX  43
H11   2    0.302688   -0.050324    0.771748    11.00000    0.12934
AFIX   0
C12   1    0.536172   -0.018817    0.647944    11.00000    0.08588    0.06567 =
         0.09804   -0.01398    0.00780   -0.01183
AFIX  93
H12A  2    0.582830    0.011587    0.599488    11.00000   -1.20000
H12B  2    0.631291   -0.049148    0.639975    11.00000   -1.20000
HKLF    4
REM  str1206m in Pna21
REM R1 =  0.0356 for   2361 Fo > 4sig(Fo)  and  0.0531 for all   3201 data
REM    156 parameters refined using      1 restraints
END
WGHT      0.0400      0.2174
REM Highest difference peak  0.435,  deepest hole -0.234,  1-sigma level  0.050
Q1    1   0.9329  0.1825  0.9954  11.00000  0.05    0.43
Q2    1   0.8724  0.1260  1.0173  11.00000  0.05    0.30
Q3    1   0.8357  0.1464  1.0029  11.00000  0.05    0.27
Q4    1   0.3966  0.2098  0.2147  11.00000  0.05    0.23
Q5    1   1.1637  0.1493  0.9839  11.00000  0.05    0.20
Q6    1   1.0088  0.0999  1.0109  11.00000  0.05    0.19
Q7    1   0.5462 -0.0425  0.7541  11.00000  0.05    0.19
Q8    1   0.9070  0.2214  0.9084  11.00000  0.05    0.16
Q9    1   0.0334  0.0614  0.4385  11.00000  0.05    0.16
Q10   1   0.0148  0.0891  0.4341  11.00000  0.05    0.16
Q11   1   0.5706  0.2312  0.6627  11.00000  0.05    0.15
Q12   1  -0.0173  0.0948  0.5637  11.00000  0.05    0.15
Q13   1   1.0788  0.1100  0.9591  11.00000  0.05    0.15
Q14   1   0.0049  0.0610  0.5531  11.00000  0.05    0.15
Q15   1   0.2295  0.0519  0.6942  11.00000  0.05    0.14
Q16   1   0.2466  0.0199  0.6688  11.00000  0.05    0.14
Q17   1   0.2366  0.0778  0.6026  11.00000  0.05    0.14
Q18   1   0.4753  0.1738  0.6556  11.00000  0.05    0.14
Q19   1   0.4260  0.2611  0.2417  11.00000  0.05    0.14
Q20   1  -0.1760  0.0710  0.5049  11.00000  0.05    0.13
;
