# Supplementary material for: 1,3-Diallyl-6-bromo-1H-imidazo[4,5-b]pyridin-2(3H)-one
Source: Acta Crystallogr Sect E Struct Rep Online. 2011 Jul 9;67(Pt 8):o1986. doi: 10.1107/S1600536811026869 (PMC3213442; doi:10.1107/S1600536811026869)
Supplement: Supplementary file 2 [file e-67-o1986-Isup2.hkl]

# 
# h,k,l, Fc-squared, Fo-squared, sigma(Fo-squared) and status flag 
# 
data_I
_shelx_title ' str1206m in Pna21' 
_shelx_refln_list_code          4 
_shelx_F_calc_maximum      169.84 
_exptl_crystal_F_000       592.00 
_reflns_d_resolution_high  0.7460 
 
loop_ 
 _symmetry_equiv_pos_as_xyz 
 'x, y, z' 
 '-x, -y, z+1/2' 
 '-x+1/2, y+1/2, z+1/2' 
 'x+1/2, -y+1/2, z' 
 
_cell_length_a     5.4110 
_cell_length_b    25.4205 
_cell_length_c     9.3170 
_cell_angle_alpha  90.000 
_cell_angle_beta   90.000 
_cell_angle_gamma  90.000 
 
_shelx_F_squared_multiplier     1.000 
 
loop_ 
 _refln_index_h 
 _refln_index_k 
 _refln_index_l 
 _refln_F_squared_calc 
 _refln_F_squared_meas 
 _refln_F_squared_sigma 
 _refln_observed_status 
   0   0 -12      101.57      107.14     11.28 o 
   2   0 -12       49.85       53.57      8.97 o 
   1   1 -12       15.81       29.58      5.16 o 
   2   1 -12        0.08        6.28      5.26 o 
   0   2 -12        1.25       -0.15      7.69 o 
   1   2 -12       16.92       19.23      4.98 o 
   1   3 -12       27.35       35.67      4.48 o 
   0   4 -12       39.28       44.34      7.69 o 
   1   4 -12        7.60       10.23      4.29 o 
   1   5 -12        1.05        1.19      3.96 o 
   0   6 -12       11.61       14.10      7.18 o 
   1   6 -12        4.66        4.67      5.07 o 
   1   7 -12       34.37       31.26      7.82 o 
   0   8 -12        4.58        5.13      7.18 o 
   1   8 -12        1.73       -0.43      4.98 o 
   2   0 -11        2.04        2.82      6.66 o 
   0   1 -11       75.57       80.75      6.78 o 
   1   1 -11        2.04        5.03      3.49 o 
   2   1 -11       95.91       92.84      7.79 o 
   3   1 -11        0.63        3.02      5.25 o 
   1   2 -11       71.93       78.40      5.12 o 
   2   2 -11        3.37       10.53      4.70 o 
   3   2 -11       34.17       38.40      5.89 o 
   0   3 -11       21.16       24.75      4.53 o 
   1   3 -11       10.46        9.00      3.59 o 
   2   3 -11       13.54       12.13      4.98 o 
   3   3 -11        0.54       -5.25      5.25 o 
   1   4 -11       57.90       64.87      4.64 o 
   2   4 -11        1.95       -0.50      3.77 o 
   3   4 -11        9.43        1.28      7.95 o 
   0   5 -11      161.35      170.97     15.38 o 
   1   5 -11        0.99        0.22      3.50 o 
   2   5 -11       84.64       96.86      6.88 o 
   3   5 -11        0.35       13.07      7.95 o 
   1   6 -11       12.29       15.44      3.65 o 
   2   6 -11        9.30        6.67      3.99 o 
   3   6 -11       24.47       21.28      7.95 o 
   0   7 -11        4.00       14.35      6.41 o 
   1   7 -11       12.35        7.47      3.74 o 
   2   7 -11        9.66       14.48      5.16 o 
   3   7 -11        7.53        0.77      7.95 o 
   1   8 -11       78.41       77.47      5.42 o 
   2   8 -11        2.62        4.76      5.07 o 
   0   9 -11       86.62       86.89      9.74 o 
   1   9 -11        0.10       -2.44      4.53 o 
   2   9 -11       27.22       29.37      5.71 o 
   1  10 -11        9.21       16.00      5.25 o 
   2  10 -11       15.53        8.46      5.25 o 
   0  11 -11       36.52       26.15      7.43 o 
   1  11 -11        1.50       -3.35      5.16 o 
   2  11 -11       21.92       27.58      5.71 o 
   1  12 -11       34.49       38.46      6.07 o 
   2  12 -11        0.23        0.86      5.53 o 
   0  13 -11        5.49        3.08      7.43 o 
   1  13 -11        0.33       -4.62      5.34 o 
   2  13 -11        4.64       -5.44      5.44 o 
   1  14 -11        3.86       15.02      5.61 o 
   0  15 -11       14.44       21.53      8.46 o 
   1  15 -11        0.69        8.70      5.79 o 
   0   0 -10       48.30       54.08      6.66 o 
   2   0 -10      249.25      195.32     17.43 o 
   1   1 -10      145.76      138.82      6.02 o 
   2   1 -10       28.14       29.04      3.61 o 
   3   1 -10       68.44       64.54      6.43 o 
   4   1 -10        4.12       -7.69      7.69 o 
   0   2 -10       16.89       21.82      3.89 o 
   1   2 -10        4.42        3.63      2.64 o 
   2   2 -10       31.17       38.52      4.06 o 
   3   2 -10       31.53       32.13      5.25 o 
   4   2 -10        2.77        7.95      7.43 o 
   1   3 -10      203.01      196.83      8.04 o 
   2   3 -10        4.50        8.08      4.20 o 
   3   3 -10      102.34      101.90      8.06 o 
   4   3 -10        3.81       -4.80      4.80 o 
   0   4 -10       79.67       87.87      6.79 o 
   1   4 -10       21.05       22.38      3.40 o 
   2   4 -10      156.84      152.97      8.04 o 
   3   4 -10       10.29        8.20      7.18 o 
   4   4 -10       38.12       37.23      5.72 o 
   1   5 -10       15.36       14.04      3.30 o 
   2   5 -10        6.99       12.46      5.47 o 
   3   5 -10        0.54        6.15      6.66 o 
   4   5 -10        2.73       -6.15      7.43 o 
   0   6 -10       31.60       38.83      4.34 o 
   1   6 -10        5.39        5.11      4.11 o 
   2   6 -10      153.74      144.01      7.35 o 
   3   6 -10        1.60        0.62      5.38 o 
   4   6 -10       16.80       26.40      8.72 o 
   1   7 -10      145.63      150.92      7.55 o 
   2   7 -10        1.21        0.86      6.92 o 
   3   7 -10       78.49       86.58     14.10 o 
   4   7 -10        1.09        9.48      8.46 o 
   0   8 -10       21.28       28.45      6.41 o 
   1   8 -10        5.74        7.82      3.50 o 
   2   8 -10       27.06       39.18      5.26 o 
   3   8 -10        7.26       11.89      4.98 o 
   1   9 -10       15.49       19.83      4.70 o 
   2   9 -10        6.52        7.01      4.62 o 
   3   9 -10       21.95       14.30      5.16 o 
   0  10 -10      121.23      128.93     11.79 o 
   1  10 -10        0.68        1.39      4.44 o 
   2  10 -10      151.25      142.38      9.51 o 
   3  10 -10        2.23        1.43      5.25 o 
   1  11 -10       41.94       48.27      5.61 o 
   2  11 -10        4.48        5.27      4.78 o 
   3  11 -10       19.97       17.54      5.71 o 
   0  12 -10       18.82       17.69      7.18 o 
   1  12 -10        4.71        5.91      4.62 o 
   2  12 -10        5.95       12.90      7.82 o 
   3  12 -10        2.38        1.16      5.43 o 
   1  13 -10       68.65       67.77      7.05 o 
   2  13 -10        1.83        4.42      5.25 o 
   3  13 -10       26.03       19.95      6.07 o 
   0  14 -10       64.19       71.77      9.74 o 
   1  14 -10       17.79        8.72      5.07 o 
   2  14 -10       67.39       74.78      7.24 o 
   3  14 -10        3.17        9.53      6.07 o 
   1  15 -10       21.14       20.88      5.43 o 
   2  15 -10        1.37        9.29      5.47 o 
   0  16 -10        8.53        2.82      7.18 o 
   1  16 -10        0.34       -5.16      5.16 o 
   2  16 -10       27.33       34.43      6.41 o 
   1  17 -10       45.20       50.28      6.52 o 
   2  17 -10        0.90       -1.42      7.95 o 
   0  18 -10        3.10        6.41      7.69 o 
   1  18 -10        0.68        3.97      9.10 o 
   2  18 -10       12.81       13.71      8.46 o 
   1  19 -10       19.78       11.56      5.87 o 
   0  20 -10        1.31       12.05      8.20 o 
   2   0  -9       25.53       25.26      3.87 o 
   0   1  -9      628.37      580.53     27.64 o 
   1   1  -9       17.41       16.06      2.56 o 
   2   1  -9       93.28      101.10      4.93 o 
   3   1  -9       11.97       15.87      4.44 o 
   4   1  -9      108.84       97.92     11.28 o 
   5   1  -9        0.99       -3.91      4.78 o 
   1   2  -9      525.13      487.43     18.13 o 
   2   2  -9        0.20       -0.70      2.85 o 
   3   2  -9      163.54      171.42      9.97 o 
   4   2  -9        4.01        4.52      4.60 o 
   5   2  -9       39.17       49.15      5.98 o 
   0   3  -9        3.93       -2.34      3.17 o 
   1   3  -9       27.21       24.94      2.65 o 
   2   3  -9        9.42       10.76      2.95 o 
   3   3  -9       33.95       29.44      5.13 o 
   4   3  -9       19.09       21.05      4.78 o 
   1   4  -9       96.29       91.45      4.77 o 
   2   4  -9        2.69        3.15      3.04 o 
   3   4  -9       73.61       75.08      8.07 o 
   4   4  -9        3.25        5.73      4.56 o 
   0   5  -9      599.40      548.68     26.37 o 
   1   5  -9       23.23       25.49      2.66 o 
   2   5  -9      286.13      270.61     12.33 o 
   3   5  -9        5.59        6.54      4.05 o 
   4   5  -9      122.06      129.73      8.43 o 
   1   6  -9      276.47      279.46     12.38 o 
   2   6  -9        7.34        3.19      3.20 o 
   3   6  -9       58.60       64.12      5.97 o 
   4   6  -9       15.45       11.86      5.88 o 
   0   7  -9      218.39      209.82     11.51 o 
   1   7  -9       13.37       19.07      3.15 o 
   2   7  -9        8.21        7.18      3.99 o 
   3   7  -9       34.39       28.77      4.70 o 
   4   7  -9        6.13        3.40      4.36 o 
   1   8  -9      224.12      229.40      9.96 o 
   2   8  -9        7.60       14.76      4.36 o 
   3   8  -9      162.40      169.98     10.60 o 
   4   8  -9        1.89        0.44      3.60 o 
   0   9  -9      165.60      179.51      9.60 o 
   1   9  -9        5.13        9.19      3.98 o 
   2   9  -9      219.27      202.02     16.15 o 
   3   9  -9       15.17        6.02      6.54 o 
   4   9  -9       38.47       47.28      5.16 o 
   1  10  -9       12.65       11.43      4.16 o 
   2  10  -9       19.47       19.35      4.62 o 
   3  10  -9       14.67        7.69      4.89 o 
   4  10  -9       13.30       11.34      4.49 o 
   0  11  -9      120.40      112.01     10.77 o 
   1  11  -9        3.55        9.37      4.26 o 
   2  11  -9      115.20      113.20      8.13 o 
   3  11  -9       22.29       24.96      5.25 o 
   4  11  -9       22.07       27.67      5.05 o 
   1  12  -9       94.12       95.52      7.61 o 
   2  12  -9        5.00        7.69      4.62 o 
   3  12  -9       75.75       98.76      7.79 o 
   4  12  -9        0.29       -0.92      4.79 o 
   0  13  -9       78.23       87.15     10.00 o 
   1  13  -9        9.54       10.96      4.44 o 
   2  13  -9       47.98       51.62      5.79 o 
   3  13  -9       21.11       23.71      5.34 o 
   4  13  -9       12.65        9.18      5.90 o 
   1  14  -9       43.29       38.22      5.34 o 
   2  14  -9        4.11       12.70      6.66 o 
   3  14  -9       15.66       13.46      5.44 o 
   4  14  -9        5.25       10.06      5.11 o 
   0  15  -9      109.18      102.79     11.53 o 
   1  15  -9        1.38        4.09      4.62 o 
   2  15  -9       68.98       70.61      6.70 o 
   3  15  -9        2.21        0.12      5.16 o 
   1  16  -9        4.36        5.56      4.98 o 
   2  16  -9        1.22       -5.04      5.16 o 
   3  16  -9       21.60       20.73      5.71 o 
   0  17  -9       46.62       50.75      8.46 o 
   1  17  -9        4.98        8.52      5.25 o 
   2  17  -9       19.64        8.24      5.61 o 
   3  17  -9        6.77        2.90      5.71 o 
   1  18  -9       48.98       62.02      6.70 o 
   2  18  -9        3.29       -5.25      5.25 o 
   3  18  -9       12.70        6.08      5.69 o 
   0  19  -9       97.49       88.69     11.28 o 
   1  19  -9        0.92        7.63      5.34 o 
   2  19  -9       29.98       27.01      6.24 o 
   1  20  -9        2.43        1.03      6.41 o 
   2  20  -9        1.16        1.41      5.80 o 
   0  21  -9       25.07       23.84      8.46 o 
   1  21  -9        3.40       -5.79      5.79 o 
   2  21  -9        9.21        6.46      6.07 o 
   1  22  -9       23.15       30.01      9.10 o 
   0  23  -9       13.88       20.76      8.97 o 
   1  23  -9        0.73        0.91      6.43 o 
   0   0  -8      762.37      730.53     50.75 o 
   2   0  -8      986.47      904.66     44.04 o 
   1   1  -8      295.42      286.99     10.44 o 
   2   1  -8       77.81       74.89      4.02 o 
   3   1  -8      192.52      179.94      8.08 o 
   4   1  -8       37.41       37.18      4.78 o 
   5   1  -8       48.63       50.22      6.92 o 
   0   2  -8        9.68        8.20      2.90 o 
   1   2  -8      131.57      130.43      5.41 o 
   2   2  -8       31.67       35.91      2.70 o 
   3   2  -8       67.98       59.65      4.47 o 
   4   2  -8       25.18       34.42      4.74 o 
   5   2  -8        9.51       12.56      6.92 o 
   1   3  -8      733.96      702.69     24.03 o 
   2   3  -8       64.80       64.38      3.66 o 
   3   3  -8      476.58      441.80     18.65 o 
   4   3  -8       12.82       14.57      5.77 o 
   5   3  -8       87.85       88.33      6.88 o 
   0   4  -8      408.64      388.14     18.85 o 
   1   4  -8       29.55       31.80      3.03 o 
   2   4  -8      577.32      525.94     18.44 o 
   3   4  -8       10.53       11.58      3.79 o 
   4   4  -8      153.54      154.70      9.27 o 
   5   4  -8        0.67       -4.94      6.92 o 
   1   5  -8      135.09      127.38      5.57 o 
   2   5  -8       31.52       36.68      2.68 o 
   3   5  -8       13.97       21.90      5.38 o 
   4   5  -8       31.62       29.09      4.62 o 
   5   5  -8        2.69        1.82      4.49 o 
   0   6  -8      424.30      435.49     22.38 o 
   1   6  -8       25.38       30.22      2.50 o 
   2   6  -8      189.97      198.29      8.28 o 
   3   6  -8       13.13        8.91      2.85 o 
   4   6  -8       99.43      108.21      7.56 o 
   5   6  -8        0.05       -0.51      6.28 o 
   1   7  -8      450.56      453.74     15.67 o 
   2   7  -8       21.53       21.48      2.75 o 
   3   7  -8      258.44      258.58     10.73 o 
   4   7  -8        4.25        6.23      3.08 o 
   5   7  -8       58.64       67.11      5.24 o 
   0   8  -8      281.25      264.42     12.68 o 
   1   8  -8       44.55       54.42      3.80 o 
   2   8  -8       30.21       36.71      3.64 o 
   3   8  -8        2.33        0.71      3.46 o 
   4   8  -8       31.13       35.67      4.72 o 
   5   8  -8        4.10        5.36      3.94 o 
   1   9  -8      288.50      260.91     14.13 o 
   2   9  -8       24.69       26.59      3.17 o 
   3   9  -8       80.56       76.53      4.64 o 
   4   9  -8       17.71       16.97      4.25 o 
   5   9  -8       12.46       13.98      5.35 o 
   0  10  -8      529.06      537.00     39.99 o 
   1  10  -8       50.40       55.87      4.98 o 
   2  10  -8      310.79      319.37     13.74 o 
   3  10  -8        0.36        2.21      3.50 o 
   4  10  -8       99.78       94.46      7.01 o 
   5  10  -8        1.38       -2.20      4.02 o 
   1  11  -8      188.40      188.74     11.05 o 
   2  11  -8       11.68        7.63      2.98 o 
   3  11  -8       63.49       75.67      6.25 o 
   4  11  -8       27.53       21.38      4.68 o 
   5  11  -8       13.85        9.77      5.51 o 
   0  12  -8        9.20       11.28      5.38 o 
   1  12  -8       37.84       43.71     10.89 o 
   2  12  -8       37.52       34.99      3.62 o 
   3  12  -8       14.50       11.03      4.23 o 
   4  12  -8        5.80        1.54      4.31 o 
   1  13  -8      263.70      265.51     23.58 o 
   2  13  -8       15.03       13.59      3.20 o 
   3  13  -8      146.82      150.73      9.12 o 
   4  13  -8        4.65        4.00      4.43 o 
   0  14  -8      223.58      213.01     18.20 o 
   1  14  -8       34.52       44.17      8.07 o 
   2  14  -8      198.95      201.33      9.41 o 
   3  14  -8        3.22        3.05      3.88 o 
   4  14  -8       36.99       43.59      5.40 o 
   1  15  -8       17.99       24.23      4.71 o 
   2  15  -8       26.60       29.17      3.81 o 
   3  15  -8       15.68       22.42      4.56 o 
   4  15  -8       15.01       13.20      4.86 o 
   0  16  -8      136.93      119.96     11.79 o 
   1  16  -8       26.27       26.40      4.89 o 
   2  16  -8       45.03       53.15      6.87 o 
   3  16  -8       11.76       12.44      4.43 o 
   4  16  -8       22.05       23.57      5.23 o 
   1  17  -8      154.90      151.27      9.51 o 
   2  17  -8        9.39        4.04      3.50 o 
   3  17  -8       69.23       82.01      6.39 o 
   4  17  -8        0.86        3.98      5.05 o 
   0  18  -8       45.49       43.06      8.20 o 
   1  18  -8        5.84       -0.06     14.87 o 
   2  18  -8       31.65       40.54      6.41 o 
   3  18  -8        1.27       -0.69      4.56 o 
   4  18  -8        4.78        5.83      5.16 o 
   1  19  -8        3.79        1.36      4.98 o 
   2  19  -8        4.46       13.92      3.81 o 
   3  19  -8       11.46       11.44      4.92 o 
   0  20  -8       38.13       39.22      8.72 o 
   1  20  -8       18.03       19.35      5.44 o 
   2  20  -8       28.81       34.83      4.41 o 
   3  20  -8        1.58       -0.74      4.80 o 
   1  21  -8       16.60       12.18      5.51 o 
   2  21  -8        3.19       -2.22      3.96 o 
   3  21  -8       23.27       36.77     11.28 o 
   0  22  -8        4.91        5.13      7.69 o 
   1  22  -8        6.81        5.49      5.53 o 
   2  22  -8        0.61        4.51      4.30 o 
   3  22  -8        4.25        6.79      5.64 o 
   1  23  -8       14.30        6.60      5.89 o 
   2  23  -8        3.36        7.67      4.45 o 
   0  24  -8       14.52       15.89      8.46 o 
   1  24  -8        0.84       -0.74      6.54 o 
   2  24  -8       10.45       19.22      5.02 o 
   1  25  -8        5.56        5.13      6.34 o 
   0  26  -8        1.73        2.56      9.23 o 
   2   0  -7       37.72       53.65      4.61 o 
   4   0  -7       49.64       37.94      6.15 o 
   6   0  -7       29.18       24.35      7.69 o 
   0   1  -7     1599.62     1529.90     71.41 o 
   1   1  -7       49.34       52.92      3.01 o 
   2   1  -7      559.44      526.35     18.52 o 
   3   1  -7       44.72       41.86      2.81 o 
   4   1  -7      274.82      273.45     11.32 o 
   5   1  -7       16.36       22.08      4.52 o 
   6   1  -7       40.87       48.50      9.48 o 
   1   2  -7     1223.06     1217.74     37.24 o 
   2   2  -7        3.42        5.36      1.87 o 
   3   2  -7      376.94      381.92     19.66 o 
   4   2  -7        4.04        6.95      3.04 o 
   5   2  -7      191.64      189.76     16.53 o 
   0   3  -7      651.04      655.68     30.54 o 
   1   3  -7        8.54        9.42      2.20 o 
   2   3  -7      127.58      128.31      5.96 o 
   3   3  -7        3.32        7.05      3.44 o 
   4   3  -7       30.94       37.27      4.30 o 
   5   3  -7       16.41       11.47      4.23 o 
   1   4  -7      802.36      776.39     24.84 o 
   2   4  -7       91.78       82.20      4.21 o 
   3   4  -7      204.56      210.70     17.17 o 
   4   4  -7       11.56        9.53      3.82 o 
   5   4  -7       60.71       60.06      6.02 o 
   0   5  -7     2206.79     2122.64     82.44 o 
   1   5  -7       57.74       53.87      2.58 o 
   2   5  -7      714.90      674.57     20.76 o 
   3   5  -7       26.79       29.73      5.64 o 
   4   5  -7      459.49      428.36     20.58 o 
   5   5  -7        1.05        6.55      4.06 o 
   1   6  -7      428.19      415.64     14.15 o 
   2   6  -7       38.76       35.13      2.47 o 
   3   6  -7      247.21      250.17     18.97 o 
   4   6  -7       12.78       10.91      4.00 o 
   5   6  -7       70.00       78.20      6.34 o 
   0   7  -7       10.26        9.08      2.39 o 
   1   7  -7       37.52       40.50      2.20 o 
   2   7  -7      142.66      136.35      6.19 o 
   3   7  -7       90.79       70.85      4.41 o 
   4   7  -7       71.98       79.66      8.59 o 
   5   7  -7       27.81       28.00      4.74 o 
   1   8  -7     1079.50     1026.20     31.85 o 
   2   8  -7       24.02       28.02      3.20 o 
   3   8  -7      339.36      319.25     12.45 o 
   4   8  -7        6.72        9.45      3.56 o 
   5   8  -7       74.16       87.19      5.38 o 
   0   9  -7     1095.56     1084.44     41.76 o 
   1   9  -7       41.10       42.50      2.63 o 
   2   9  -7      434.12      430.19     21.91 o 
   3   9  -7       23.79       25.23      4.26 o 
   4   9  -7      378.88      349.55     13.76 o 
   5   9  -7       13.88       13.25      3.84 o 
   1  10  -7       25.49       27.18      2.90 o 
   2  10  -7        2.37        4.72      3.08 o 
   3  10  -7       12.27       11.51      3.27 o 
   4  10  -7        0.12       -2.95      3.75 o 
   5  10  -7        8.80        6.92      3.91 o 
   0  11  -7      592.87      563.53     27.44 o 
   1  11  -7      108.91      108.44      5.64 o 
   2  11  -7       61.93       72.54      9.23 o 
   3  11  -7       46.35       44.79      4.43 o 
   4  11  -7      223.03      210.44     11.32 o 
   5  11  -7        9.35        7.29      4.13 o 
   1  12  -7      628.91      645.38     24.60 o 
   2  12  -7       21.59       18.00      3.45 o 
   3  12  -7      306.45      305.85     16.02 o 
   4  12  -7        6.13        6.04      4.19 o 
   5  12  -7       48.18       68.64      6.81 o 
   0  13  -7       33.42       40.38      6.79 o 
   1  13  -7      123.02      116.54      6.18 o 
   2  13  -7       14.73       14.50      3.72 o 
   3  13  -7       17.29       12.49      3.94 o 
   4  13  -7       54.53       58.71      6.02 o 
   5  13  -7       15.04        6.97      6.57 o 
   1  14  -7       72.72       75.36      5.74 o 
   2  14  -7        0.59       -2.18      3.32 o 
   3  14  -7       39.50       44.95      4.56 o 
   4  14  -7        1.58        0.03      4.30 o 
   5  14  -7        5.86        8.92      4.25 o 
   0  15  -7      463.30      454.56     21.28 o 
   1  15  -7       19.18       21.05      3.20 o 
   2  15  -7       87.65      101.95      7.95 o 
   3  15  -7        1.18        5.26      3.82 o 
   4  15  -7      190.07      188.20     10.96 o 
   5  15  -7        1.13       -3.22      4.25 o 
   1  16  -7      198.33      201.31      9.24 o 
   2  16  -7       16.25       21.04      5.25 o 
   3  16  -7       33.19       43.37      4.92 o 
   4  16  -7        2.82       -1.42      4.56 o 
   0  17  -7      101.10       92.43      7.14 o 
   1  17  -7        2.68        0.11      3.24 o 
   2  17  -7        4.17        3.30      3.82 o 
   3  17  -7        0.57       -4.00      4.00 o 
   4  17  -7        0.42       -1.17      4.68 o 
   1  18  -7      170.30      178.38      8.89 o 
   2  18  -7        3.45       11.02      4.00 o 
   3  18  -7       67.22       74.34      6.28 o 
   4  18  -7        0.56       -1.51      9.48 o 
   0  19  -7      105.46      124.53     13.33 o 
   1  19  -7       12.75       13.47      3.70 o 
   2  19  -7       24.20       28.75      4.62 o 
   3  19  -7        4.21        4.07      4.56 o 
   4  19  -7       31.25       30.56      5.67 o 
   1  20  -7       34.07       43.07      5.62 o 
   2  20  -7       18.74       15.57      4.56 o 
   3  20  -7       10.01        3.35      6.92 o 
   4  20  -7        3.38        2.89      5.17 o 
   0  21  -7      102.19       95.64      9.36 o 
   1  21  -7        0.62        2.73      3.76 o 
   2  21  -7       25.62       31.07      4.99 o 
   3  21  -7        0.03       -1.38      4.74 o 
   4  21  -7       11.12       12.82      5.48 o 
   1  22  -7       91.79       98.37      6.55 o 
   2  22  -7        2.99        5.32      4.62 o 
   3  22  -7       13.59       20.82      5.17 o 
   0  23  -7       55.52       73.25      6.75 o 
   1  23  -7        1.12       -4.21      4.69 o 
   2  23  -7       11.32        4.27      4.80 o 
   3  23  -7        2.22        2.73      5.05 o 
   1  24  -7        8.59        6.45      4.60 o 
   2  24  -7        2.35       -1.03      4.99 o 
   3  24  -7        3.01       -2.70      5.17 o 
   0  25  -7       24.42       30.84      5.91 o 
   1  25  -7        3.25        6.81      5.04 o 
   2  25  -7        4.18        7.99      5.23 o 
   1  26  -7        7.39        9.01      4.60 o 
   2  26  -7        0.07       -1.69      5.36 o 
   0  27  -7       16.55       19.09      6.02 o 
   1  27  -7        3.45       -1.44      4.78 o 
   0   0  -6     4914.76     4776.12    323.48 o 
   2   0  -6     2776.48     2710.24    126.51 o 
   4   0  -6      874.15      786.15     51.52 o 
   6   0  -6       53.05       63.06      7.95 o 
   1   1  -6      628.38      603.93     25.31 o 
   2   1  -6       28.82       31.34      2.13 o 
   3   1  -6      652.22      605.60     31.72 o 
   4   1  -6       37.66       39.04      7.31 o 
   5   1  -6      112.11      102.58      7.07 o 
   6   1  -6        4.95       -1.20      4.52 o 
   0   2  -6      805.71      742.83     46.39 o 
   1   2  -6       67.78       73.63      3.30 o 
   2   2  -6      127.77      143.40      5.89 o 
   3   2  -6      310.52      306.37     15.13 o 
   4   2  -6       13.11       11.59      2.89 o 
   5   2  -6       12.60       13.11      3.79 o 
   6   2  -6       10.82       19.58      4.88 o 
   1   3  -6     1479.23     1396.76     47.61 o 
   2   3  -6       41.32       45.41      3.00 o 
   3   3  -6     1115.55     1030.68     49.75 o 
   4   3  -6       24.10       30.39      3.23 o 
   5   3  -6      270.43      253.98     13.41 o 
   6   3  -6        3.60        0.57      4.49 o 
   0   4  -6     2625.36     2694.68    105.36 o 
   1   4  -6       46.05       46.35      2.43 o 
   2   4  -6      931.19      883.94     41.32 o 
   3   4  -6       48.24       49.73      6.41 o 
   4   4  -6      361.05      343.15     14.13 o 
   5   4  -6        6.90       13.07      3.94 o 
   6   4  -6       59.22       58.82      5.77 o 
   1   5  -6      140.49      138.86      4.59 o 
   2   5  -6       10.35        6.30      1.87 o 
   3   5  -6       66.38       68.18      7.43 o 
   4   5  -6        9.99        8.09      2.86 o 
   5   5  -6        9.60        6.43      3.94 o 
   6   5  -6        4.08        6.25      4.49 o 
   1   6  -6      188.35      189.53      5.48 o 
   2   6  -6     1357.76     1313.02     43.32 o 
   3   6  -6        7.86        9.42      2.89 o 
   4   6  -6      222.35      226.82      9.88 o 
   5   6  -6       24.27       24.63      4.36 o 
   6   6  -6       32.34       31.93      4.96 o 
   1   7  -6     1325.01     1304.29     36.55 o 
   2   7  -6       50.61       49.95      2.66 o 
   3   7  -6      679.33      639.83     30.97 o 
   4   7  -6        9.97        9.86      3.32 o 
   5   7  -6      161.86      164.25     14.48 o 
   6   7  -6        2.58        3.21      4.42 o 
   1   8  -6       55.02       56.41      3.28 o 
   2   8  -6      183.30      161.54      6.52 o 
   3   8  -6      363.65      326.08     13.28 o 
   4   8  -6       35.47       46.22      4.19 o 
   5   8  -6       21.78       18.39      4.19 o 
   6   8  -6       16.03        5.47      4.56 o 
   1   9  -6      382.50      402.79     13.33 o 
   2   9  -6       61.45       61.65      4.80 o 
   3   9  -6      168.11      169.56      7.56 o 
   4   9  -6       14.42       15.40      4.87 o 
   5   9  -6       32.96       39.60      3.92 o 
   6   9  -6        4.10        0.87      4.74 o 
   0  10  -6     1450.46     1441.22     69.92 o 
   1  10  -6       42.40       48.95      2.59 o 
   2  10  -6      946.03      831.27     51.78 o 
   3  10  -6       76.06       66.75      4.20 o 
   4  10  -6      307.19      301.41     13.09 o 
   5  10  -6        1.34        4.23      2.88 o 
   1  11  -6      523.61      517.30     20.41 o 
   2  11  -6       18.33       18.97      1.83 o 
   3  11  -6      174.41      173.28      7.44 o 
   4  11  -6       59.51       64.84      3.98 o 
   5  11  -6       40.70       43.55      4.40 o 
   0  12  -6      135.28      146.21      8.96 o 
   1  12  -6        5.62        8.00      2.22 o 
   2  12  -6      115.81      106.99      4.15 o 
   3  12  -6      171.14      194.01     23.33 o 
   4  12  -6       21.93       12.70      4.12 o 
   5  12  -6       28.39       28.88      4.21 o 
   1  13  -6      884.51      849.06     35.10 o 
   2  13  -6       14.60       24.15      2.46 o 
   3  13  -6      278.89      274.60     13.94 o 
   4  13  -6        4.41        8.87      3.87 o 
   5  13  -6       77.09       88.99      8.05 o 
   0  14  -6     1178.38     1135.55     55.70 o 
   1  14  -6       44.40       46.08      3.33 o 
   2  14  -6      440.95      444.96     16.26 o 
   3  14  -6       31.38       35.53      4.23 o 
   4  14  -6      182.52      176.10     10.77 o 
   5  14  -6        6.52        8.69      4.06 o 
   1  15  -6       42.56       44.49      3.33 o 
   2  15  -6      108.21      101.07      5.26 o 
   3  15  -6        2.41        0.49      3.50 o 
   4  15  -6       27.82       25.15      6.66 o 
   5  15  -6        2.51        2.49      3.99 o 
   0  16  -6      159.71      145.11      9.60 o 
   1  16  -6       16.91       17.55      6.07 o 
   2  16  -6      260.41      244.83     10.00 o 
   3  16  -6       26.39       22.17      4.12 o 
   4  16  -6       59.65       67.64      5.95 o 
   5  16  -6        2.09        6.48      4.21 o 
   1  17  -6      177.93      180.92      8.77 o 
   2  17  -6       15.46       20.04      2.96 o 
   3  17  -6      163.56      154.74      9.40 o 
   4  17  -6        1.55        3.70      4.49 o 
   5  17  -6       43.08       46.76      6.50 o 
   0  18  -6      182.89      196.68     14.87 o 
   1  18  -6       62.28       65.57      4.22 o 
   2  18  -6      121.99      135.09      7.55 o 
   3  18  -6        1.07        2.70      3.94 o 
   4  18  -6       43.31       43.71      5.47 o 
   5  18  -6        8.67        8.19      5.38 o 
   1  19  -6       16.90       16.40      3.29 o 
   2  19  -6        6.74        8.14      3.06 o 
   3  19  -6       26.94       32.54      4.87 o 
   4  19  -6        1.28        2.32      4.62 o 
   0  20  -6      194.65      199.67     31.91 o 
   1  20  -6        0.08        0.40      3.15 o 
   2  20  -6      124.80      114.02      6.60 o 
   3  20  -6        6.65       10.45      4.49 o 
   4  20  -6       14.82       20.35      4.25 o 
   1  21  -6       18.51       22.53      3.74 o 
   2  21  -6        4.86        2.60      3.30 o 
   3  21  -6       36.00       36.25      5.22 o 
   4  21  -6        5.72        7.27      4.31 o 
   0  22  -6        5.99        7.30      4.56 o 
   1  22  -6        5.78        3.15      3.91 o 
   2  22  -6       15.35       16.61      3.63 o 
   3  22  -6        1.86       -5.70      6.92 o 
   4  22  -6        4.29        2.89      7.69 o 
   1  23  -6        7.10        8.07      3.68 o 
   2  23  -6        0.45       -1.72      3.51 o 
   3  23  -6       22.56       15.44      5.11 o 
   4  23  -6        2.37       -1.74      5.90 o 
   0  24  -6       31.16       40.12      5.51 o 
   1  24  -6        2.65        1.90      3.81 o 
   2  24  -6       40.66       55.10      4.67 o 
   3  24  -6        3.94       -2.72      4.86 o 
   1  25  -6        0.13       -1.54      3.92 o 
   2  25  -6        1.29       -1.59      3.96 o 
   3  25  -6        7.84        9.93      5.36 o 
   0  26  -6       66.18       73.01      9.48 o 
   1  26  -6        3.77        2.61      6.54 o 
   2  26  -6        5.78        3.18      4.03 o 
   3  26  -6        0.45        2.05      7.18 o 
   1  27  -6       19.42       28.84      5.47 o 
   2  27  -6        0.19       -4.20      4.20 o 
   0  28  -6       19.42       14.77      5.84 o 
   1  28  -6        2.85        2.16      3.78 o 
   2  28  -6        1.44       -4.03      5.03 o 
   1  29  -6        0.02        3.11      3.92 o 
   2   0  -5      285.26      261.97     20.76 o 
   4   0  -5        8.55        8.72      4.10 o 
   6   0  -5       21.63       18.97      6.41 o 
   0   1  -5     1299.81     1347.26     68.33 o 
   1   1  -5      565.39      585.01     19.93 o 
   2   1  -5     1495.38     1543.59    113.30 o 
   3   1  -5       67.76       62.91      5.34 o 
   4   1  -5      472.99      445.30     19.39 o 
   5   1  -5       14.02        9.87      4.74 o 
   6   1  -5      121.00      111.08      7.34 o 
   1   2  -5     4595.39     4682.61    152.74 o 
   2   2  -5       54.42       53.40      3.30 o 
   3   2  -5     1495.63     1520.27    106.38 o 
   4   2  -5       40.02       45.60      3.89 o 
   5   2  -5      360.15      337.14     17.13 o 
   6   2  -5        4.72        7.42      4.34 o 
   0   3  -5      176.08      151.49      9.48 o 
   1   3  -5       55.87       63.25      3.01 o 
   2   3  -5      442.14      425.37     19.39 o 
   3   3  -5       21.89       31.96      3.14 o 
   4   3  -5       30.29       38.34      3.29 o 
   5   3  -5      106.83       88.79      6.34 o 
   6   3  -5       38.56       34.63      4.70 o 
   1   4  -5     2282.70     2292.25     68.55 o 
   2   4  -5      107.03      104.44      5.42 o 
   3   4  -5      940.36      893.91     38.48 o 
   4   4  -5       26.65       26.24      3.01 o 
   5   4  -5      147.58      147.34      9.36 o 
   6   4  -5       13.20       13.18      4.42 o 
   0   5  -5     4177.06     4459.81    175.48 o 
   1   5  -5      125.17      121.25      4.29 o 
   2   5  -5     2135.33     2088.02    104.79 o 
   3   5  -5       34.32       41.36      3.54 o 
   4   5  -5      932.73      873.25     31.83 o 
   5   5  -5        4.16        3.49      3.50 o 
   6   5  -5      105.93      109.02      7.59 o 
   1   6  -5     1558.13     1594.35     47.06 o 
   2   6  -5       98.95       94.53      4.41 o 
   3   6  -5      521.63      487.13     19.83 o 
   4   6  -5      110.81      105.42      5.45 o 
   5   6  -5      103.96      105.61      6.96 o 
   6   6  -5       18.50       16.33      6.28 o 
   0   7  -5      135.38      151.74     13.07 o 
   1   7  -5      505.39      526.22     18.15 o 
   2   7  -5      109.87      127.39     12.05 o 
   3   7  -5      322.39      322.72     11.80 o 
   4   7  -5      114.77      113.35      5.52 o 
   5   7  -5       40.22       35.59      4.19 o 
   6   7  -5        7.94       14.89      5.90 o 
   1   8  -5     2478.91     2613.64     86.33 o 
   2   8  -5       49.11       52.24      3.24 o 
   3   8  -5     1159.24     1099.03     50.52 o 
   4   8  -5        2.73        1.87      2.48 o 
   5   8  -5      270.77      270.56     13.13 o 
   6   8  -5        4.27       -0.26      6.15 o 
   0   9  -5     3619.17     3578.47    165.75 o 
   1   9  -5       61.14       64.53      4.91 o 
   2   9  -5     1227.83     1170.34     43.29 o 
   3   9  -5      160.52      162.40      5.87 o 
   4   9  -5      462.79      443.59     14.71 o 
   5   9  -5        1.89       -1.65      5.90 o 
   6   9  -5       56.52       67.03      5.72 o 
   1  10  -5       88.43       86.87      4.48 o 
   2  10  -5      464.98      432.01     14.51 o 
   3  10  -5      172.53      172.82      6.31 o 
   4  10  -5       87.00       76.21      3.63 o 
   5  10  -5        1.23        0.35      3.50 o 
   6  10  -5       13.88       18.61      4.68 o 
   1  11  -5       81.36       93.91      4.83 o 
   2  11  -5      787.55      736.13     23.86 o 
   3  11  -5      135.61      120.48      4.74 o 
   4  11  -5      155.42      164.39      5.85 o 
   5  11  -5        7.63        5.51      2.74 o 
   6  11  -5       49.95       59.06      5.97 o 
   1  12  -5     1182.48     1086.89     41.66 o 
   2  12  -5       35.56       42.78      2.39 o 
   3  12  -5      500.29      477.75     15.47 o 
   4  12  -5       26.43       24.82      2.30 o 
   5  12  -5      153.79      158.29      7.78 o 
   6  12  -5        0.84        1.53      4.78 o 
   0  13  -5      172.38      174.96     10.51 o 
   1  13  -5        6.48       11.05      1.51 o 
   2  13  -5      296.20      277.40      9.90 o 
   3  13  -5      152.27      145.59      5.61 o 
   4  13  -5       72.89       74.93      4.12 o 
   5  13  -5        0.52        1.29      3.57 o 
   6  13  -5        9.77        9.98      5.16 o 
   1  14  -5      211.73      198.08      8.03 o 
   2  14  -5      114.42      114.96      5.46 o 
   3  14  -5      123.79      136.44      7.39 o 
   4  14  -5       19.72       19.42      2.68 o 
   5  14  -5       22.28       22.78      4.58 o 
   0  15  -5      651.85      653.54     31.43 o 
   1  15  -5       58.46       59.86      3.68 o 
   2  15  -5      554.39      535.63     20.21 o 
   3  15  -5       27.72       29.73      2.96 o 
   4  15  -5      103.26      115.81      5.60 o 
   5  15  -5        3.57       -0.04      3.83 o 
   1  16  -5      151.87      161.33      7.10 o 
   2  16  -5      102.24      104.51      5.42 o 
   3  16  -5      141.03      136.24      6.89 o 
   4  16  -5        8.81        7.97      2.79 o 
   5  16  -5       34.06       35.43      4.51 o 
   0  17  -5      120.83      115.93      7.79 o 
   1  17  -5       97.48       92.94      5.31 o 
   2  17  -5       21.91       21.18      2.94 o 
   3  17  -5       15.04       14.38      2.96 o 
   4  17  -5        4.66        1.63      2.86 o 
   5  17  -5        5.21        5.47      4.98 o 
   1  18  -5      506.06      492.56     18.64 o 
   2  18  -5        0.08        2.06      2.69 o 
   3  18  -5      114.12      121.32      6.45 o 
   4  18  -5        8.68        8.57      2.94 o 
   5  18  -5       31.76       42.41      5.97 o 
   0  19  -5      286.76      276.82     14.49 o 
   1  19  -5       36.81       35.63      3.59 o 
   2  19  -5      205.59      206.89     10.45 o 
   3  19  -5       26.09       28.91      3.36 o 
   4  19  -5       61.06       74.43      4.34 o 
   5  19  -5        3.44        8.00      5.16 o 
   1  20  -5        7.76       12.49      3.27 o 
   2  20  -5        5.84        7.07      3.23 o 
   3  20  -5        3.73        3.47      3.65 o 
   4  20  -5        1.17        3.18      3.10 o 
   5  20  -5        3.98        7.61      5.25 o 
   0  21  -5      102.53      107.56      7.88 o 
   1  21  -5       12.11       16.48      3.38 o 
   2  21  -5       33.40       37.07      3.83 o 
   3  21  -5        0.51       -0.47      3.24 o 
   4  21  -5       25.70       21.13      5.04 o 
   1  22  -5      197.27      208.35      9.27 o 
   2  22  -5        0.53        1.76      3.29 o 
   3  22  -5       64.96       77.22      5.36 o 
   4  22  -5        2.58       -5.84      5.84 o 
   0  23  -5       91.88      123.17     16.40 o 
   1  23  -5       46.24       51.13      4.42 o 
   2  23  -5       17.31       25.91      3.74 o 
   3  23  -5        2.98        6.10      3.57 o 
   4  23  -5       16.18       16.84      4.09 o 
   1  24  -5       34.86       35.14      6.47 o 
   2  24  -5        6.39       12.67      3.68 o 
   3  24  -5       10.03        6.33      3.84 o 
   4  24  -5        5.28        1.37      4.98 o 
   0  25  -5       20.00       31.31      5.29 o 
   1  25  -5       24.90       28.17      4.16 o 
   2  25  -5       34.35       28.33      4.27 o 
   3  25  -5        6.66       -0.13      4.62 o 
   1  26  -5       21.00       21.14      4.20 o 
   2  26  -5        0.89        4.79      3.91 o 
   3  26  -5        7.54       12.81      4.96 o 
   0  27  -5        8.02        8.75      5.29 o 
   1  27  -5        3.90        0.93      4.05 o 
   2  27  -5        2.41        5.13      4.11 o 
   3  27  -5        1.57        5.24      6.41 o 
   1  28  -5        6.59        3.38      4.17 o 
   2  28  -5        0.07       -2.51      5.45 o 
   0  29  -5        1.20        0.44     11.02 o 
   1  29  -5        0.93        1.27      4.32 o 
   2  29  -5       13.30       12.79      5.51 o 
   1  30  -5        5.37        5.92      4.65 o 
   0  31  -5        9.41        9.44      6.09 o 
   0   0  -4    10868.48    11282.19    768.72 o 
   2   0  -4     4610.80     4514.92    299.13 o 
   4   0  -4     1227.26     1159.62     75.87 o 
   6   0  -4      260.81      254.79     18.46 o 
   1   1  -4     4761.41     4985.06    171.10 o 
   2   1  -4       63.12       67.91      4.44 o 
   3   1  -4     1061.34     1019.02     37.68 o 
   4   1  -4      116.58      126.95      6.80 o 
   5   1  -4      171.13      177.67      9.24 o 
   6   1  -4       10.47        5.88      9.87 o 
   0   2  -4      319.10      338.09     23.58 o 
   1   2  -4       89.07      118.38      5.22 o 
   3   2  -4       76.38       75.20      4.96 o 
   4   2  -4      233.64      222.81     11.60 o 
   5   2  -4       31.82       36.52      4.08 o 
   6   2  -4       17.24       15.38      4.17 o 
   1   3  -4     5104.32     5384.87    208.22 o 
   2   3  -4      473.01      466.70     18.63 o 
   3   3  -4     1751.15     1733.73     81.95 o 
   4   3  -4       72.62       67.20      4.78 o 
   5   3  -4      273.80      290.47     13.50 o 
   6   3  -4        5.66        4.49      3.79 o 
   0   4  -4     3699.09     4023.74    166.80 o 
   1   4  -4      186.38      197.14      7.07 o 
   2   4  -4     4977.47     5001.85    190.02 o 
   3   4  -4       88.73       80.41      8.84 o 
   4   4  -4      971.17      941.75     42.32 o 
   5   4  -4       41.49       48.62      4.34 o 
   6   4  -4      113.43      113.12      7.24 o 
   1   5  -4       36.68       35.26      1.74 o 
   2   5  -4        8.21       10.35      1.24 o 
   3   5  -4       39.01       46.72      3.22 o 
   4   5  -4       27.84       29.68      2.89 o 
   5   5  -4        6.35        6.94      3.25 o 
   6   5  -4        3.46        4.43      3.94 o 
   0   6  -4     2148.31     2080.80     79.93 o 
   1   6  -4      135.99      149.99      5.50 o 
   3   6  -4      166.73      187.57      7.77 o 
   5   6  -4       31.84       35.99      5.25 o 
   6   6  -4      170.57      170.15      9.24 o 
   1   7  -4     3014.67     3053.77    100.07 o 
   2   7  -4      943.79      925.02     35.20 o 
   3   7  -4     1673.81     1510.28     55.37 o 
   4   7  -4       16.87       13.02      2.52 o 
   5   7  -4      367.39      332.85     16.67 o 
   6   7  -4        2.18        4.95      4.12 o 
   1   8  -4       82.37       89.99      4.18 o 
   2   8  -4      352.67      304.30     10.16 o 
   3   8  -4      253.44      235.96      9.15 o 
   4   8  -4       68.95       73.00      3.57 o 
   5   8  -4        2.64        4.65      3.32 o 
   6   8  -4       25.13       37.01      4.62 o 
   1   9  -4     1170.51     1213.01     55.25 o 
   2   9  -4      347.45      321.32     10.93 o 
   3   9  -4      352.42      339.81     11.38 o 
   4   9  -4       30.78       33.79      2.74 o 
   5   9  -4       51.26       53.87      8.59 o 
   6   9  -4        0.38        1.94      4.61 o 
   0  10  -4     1726.58     1661.88     83.06 o 
   1  10  -4      185.42      208.88      8.63 o 
   2  10  -4     2594.63     2483.94     79.97 o 
   3  10  -4       57.29       61.85      2.93 o 
   4  10  -4      503.65      489.37     17.33 o 
   5  10  -4        6.07        3.66      3.39 o 
   6  10  -4      156.22      156.11      9.32 o 
   1  11  -4      777.24      742.12     24.94 o 
   2  11  -4        7.53       12.94      2.92 o 
   3  11  -4      409.99      375.20     13.74 o 
   4  11  -4       63.72       69.42      3.33 o 
   5  11  -4      135.12      131.85      6.64 o 
   6  11  -4        2.03        0.75      3.57 o 
   0  12  -4      134.93      122.27      9.74 o 
   1  12  -4       34.81       44.41      2.74 o 
   2  12  -4      202.22      210.14      7.86 o 
   3  12  -4      272.74      249.36      8.17 o 
   4  12  -4       48.44       57.45      2.78 o 
   5  12  -4       15.49       20.32      3.52 o 
   6  12  -4        2.82        9.18      5.38 o 
   1  13  -4     1812.33     1803.50     70.60 o 
   2  13  -4       20.69       19.69      1.68 o 
   3  13  -4      907.98      836.54     28.92 o 
   4  13  -4       44.83       47.55      2.73 o 
   5  13  -4      118.49      113.67      4.75 o 
   6  13  -4        0.69        1.47      4.78 o 
   0  14  -4      690.02      621.33     39.47 o 
   1  14  -4        1.98        1.06      2.15 o 
   2  14  -4      944.33      878.36     29.61 o 
   3  14  -4      165.35      145.84      5.57 o 
   4  14  -4      205.59      208.06      7.94 o 
   5  14  -4       24.22       24.36      3.17 o 
   6  14  -4       57.61       58.58      6.79 o 
   1  15  -4      132.68      134.85      6.41 o 
   2  15  -4       29.38       40.38      3.05 o 
   3  15  -4      118.42      116.59      5.92 o 
   4  15  -4        5.66        8.92      3.39 o 
   5  15  -4        2.47        8.41      3.31 o 
   6  15  -4        1.02        1.40      5.25 o 
   0  16  -4      416.31      418.32     32.30 o 
   1  16  -4       14.37       17.26      2.59 o 
   2  16  -4      412.18      375.20     15.43 o 
   3  16  -4       84.49       85.03      6.27 o 
   4  16  -4       88.90       88.08      4.51 o 
   5  16  -4        7.70        4.31      3.76 o 
   1  17  -4     1108.07     1065.28     43.14 o 
   2  17  -4      183.49      194.26      8.53 o 
   3  17  -4      357.33      347.92     13.90 o 
   4  17  -4       11.20        9.13      2.78 o 
   5  17  -4       49.22       59.98      4.72 o 
   0  18  -4      221.70      213.26     14.61 o 
   1  18  -4       43.38       50.46      3.64 o 
   2  18  -4       52.59       56.20      3.55 o 
   3  18  -4       36.13       30.72      3.19 o 
   4  18  -4       21.61       16.89      2.97 o 
   5  18  -4        4.21        5.74      3.68 o 
   1  19  -4       15.40       16.76      2.95 o 
   2  19  -4        6.03        6.45      2.69 o 
   3  19  -4       50.12       41.24      4.90 o 
   4  19  -4       10.24        7.93      3.34 o 
   5  19  -4        4.12        9.06      3.80 o 
   1  20  -4        3.43        6.49      2.99 o 
   2  20  -4      325.24      297.28     11.59 o 
   3  20  -4        1.01        1.09      2.95 o 
   4  20  -4      100.43      111.51      6.56 o 
   5  20  -4        5.25        0.93      3.82 o 
   1  21  -4      137.01      133.24      7.05 o 
   2  21  -4       21.54       21.60      3.19 o 
   3  21  -4       65.33       72.79      4.87 o 
   4  21  -4        0.90        5.37      3.48 o 
   5  21  -4        2.54       -1.15      3.93 o 
   0  22  -4       80.57       78.95      8.20 o 
   1  22  -4       10.94       10.33      3.76 o 
   2  22  -4        2.46        6.28      3.60 o 
   3  22  -4       19.61       22.66      7.03 o 
   4  22  -4        3.79        1.48      3.64 o 
   5  22  -4        3.51        8.60      4.29 o 
   1  23  -4      127.37      132.04      7.25 o 
   2  23  -4        2.04        1.38      3.30 o 
   3  23  -4       39.85       46.21      5.16 o 
   4  23  -4        0.87       -0.22      3.80 o 
   0  24  -4       70.61       85.10      9.23 o 
   1  24  -4        8.41        5.17      4.58 o 
   2  24  -4       50.81       49.26      5.73 o 
   3  24  -4        1.80        7.25      4.30 o 
   4  24  -4       19.69       18.87      4.14 o 
   1  25  -4        0.52       -1.88      3.57 o 
   2  25  -4        0.84        6.64      4.60 o 
   3  25  -4        0.40        0.92      3.64 o 
   4  25  -4        2.40        7.15      4.23 o 
   0  26  -4       23.04       21.28      6.41 o 
   1  26  -4       16.51       22.86      6.33 o 
   2  26  -4       29.80       27.82      4.14 o 
   3  26  -4        4.72        1.94      7.95 o 
   4  26  -4        8.42        7.41      8.07 o 
   1  27  -4       35.24       43.80      4.46 o 
   2  27  -4        9.95        4.89      4.67 o 
   3  27  -4        5.71       -1.76      4.98 o 
   0  28  -4       12.55        6.92      4.89 o 
   1  28  -4        6.12       -3.06      4.01 o 
   2  28  -4       36.83       32.27      5.61 o 
   3  28  -4        1.60        2.18      5.26 o 
   1  29  -4       11.41       11.41      5.47 o 
   2  29  -4        0.95       -1.51     12.43 o 
   3  29  -4        3.98        1.41      8.59 o 
   0  30  -4       13.70       13.59      5.26 o 
   1  30  -4        4.66       11.62      4.37 o 
   2  30  -4        8.10        5.71      5.25 o 
   1  31  -4        2.00        5.64      6.15 o 
   0  32  -4        1.88       -0.87      8.97 o 
   2   0  -3      517.33      551.10     38.71 o 
   4   0  -3      119.18      120.47      9.48 o 
   6   0  -3        8.78       10.00      5.38 o 
   0   1  -3     7042.48     7605.50    291.26 o 
   1   1  -3     1244.26     1317.88     66.43 o 
   2   1  -3     5715.86     5948.28    287.46 o 
   3   1  -3        8.62       18.52      7.43 o 
   4   1  -3     1204.65     1154.74     49.93 o 
   5   1  -3       35.97       33.23      3.97 o 
   6   1  -3      146.60      147.09      8.43 o 
   7   1  -3        7.61        2.93      4.80 o 
   1   2  -3     2464.50     2489.51     85.67 o 
   2   2  -3      193.13      181.38      9.97 o 
   3   2  -3     2606.44     2479.94     91.01 o 
   4   2  -3        0.89        1.79      3.08 o 
   5   2  -3      623.01      584.71     26.73 o 
   6   2  -3        4.00       10.68      3.89 o 
   7   2  -3      113.85      115.22      8.52 o 
   1   3  -3     1922.52     1946.97     66.36 o 
   3   3  -3       19.61       28.47      3.45 o 
   4   3  -3      279.96      268.50     12.87 o 
   5   3  -3       36.98       37.90      4.05 o 
   6   3  -3       35.52       35.75      4.44 o 
   7   3  -3        7.87        8.94      5.07 o 
   2   4  -3      420.39      496.28     18.60 o 
   3   4  -3     1259.86     1258.40     47.67 o 
   4   4  -3       81.95       87.43      5.25 o 
   5   4  -3      286.68      265.37     12.14 o 
   6   4  -3        7.20        4.14      3.79 o 
   0   5  -3    11489.49    11830.23    548.26 o 
   1   5  -3      266.62      275.94      9.64 o 
   2   5  -3    11316.53    11791.79    446.43 o 
   3   5  -3      520.93      514.21     16.98 o 
   4   5  -3      900.75      867.51     36.79 o 
   5   5  -3      105.58      110.81      6.68 o 
   6   5  -3      251.95      239.77     12.41 o 
   1   6  -3     3828.47     3852.61    139.24 o 
   2   6  -3      272.93      286.06     10.83 o 
   3   6  -3      954.62      920.22     31.88 o 
   4   6  -3        0.96        2.34      3.33 o 
   5   6  -3      176.46      169.82      9.14 o 
   6   6  -3       15.67       17.74      3.98 o 
   0   7  -3     1258.77     1488.48    102.53 o 
   1   7  -3      129.38      120.46      7.62 o 
   2   7  -3      879.14      865.35     31.95 o 
   3   7  -3       86.13       86.47      3.96 o 
   4   7  -3       60.30       69.74      3.85 o 
   5   7  -3       47.64       45.98      4.23 o 
   6   7  -3        1.85        0.99      4.05 o 
   1   8  -3     5487.42     5563.39    227.05 o 
   2   8  -3      362.13      395.13     13.11 o 
   3   8  -3     2307.67     2157.09     81.56 o 
   4   8  -3      107.68      100.51      4.11 o 
   5   8  -3      441.65      447.39     19.57 o 
   6   8  -3        5.39       -0.36      4.05 o 
   1   9  -3       53.03       58.73      2.63 o 
   2   9  -3     4988.04     4849.41    163.02 o 
   3   9  -3       40.36       47.70      2.85 o 
   5   9  -3       47.67       47.72      4.30 o 
   6   9  -3      136.24      139.43      8.69 o 
   1  10  -3      997.79     1016.41     32.43 o 
   2  10  -3       37.83       44.53      2.25 o 
   3  10  -3       86.67       82.02      3.30 o 
   4  10  -3      117.38      114.65      4.55 o 
   5  10  -3        5.41       11.47      3.39 o 
   6  10  -3       25.21       28.52      8.07 o 
   1  11  -3      152.65      176.10      7.20 o 
   2  11  -3     1270.07     1239.43     40.27 o 
   3  11  -3       19.68       22.73      1.84 o 
   4  11  -3      246.71      247.41      8.25 o 
   5  11  -3       13.50       11.67      4.14 o 
   6  11  -3       53.23       53.73      4.57 o 
   1  12  -3     1783.39     1694.73     65.77 o 
   2  12  -3        0.51        0.87      1.24 o 
   3  12  -3     1031.67     1026.19     41.37 o 
   4  12  -3       13.44       15.07      1.89 o 
   5  12  -3      252.71      262.69      8.83 o 
   6  12  -3        0.84        2.37      3.51 o 
   0  13  -3     1329.74     1229.60     78.95 o 
   1  13  -3      146.62      157.86      6.80 o 
   2  13  -3      582.65      569.93     19.05 o 
   3  13  -3      169.94      156.65      5.84 o 
   4  13  -3       46.57       53.66      3.21 o 
   5  13  -3       25.48       30.00      2.86 o 
   6  13  -3        9.55       10.04      3.70 o 
   1  14  -3      560.53      549.26     22.43 o 
   2  14  -3       49.99       56.63      2.93 o 
   3  14  -3      164.64      163.15      5.80 o 
   4  14  -3       29.29       27.97      2.21 o 
   5  14  -3       50.40       58.62      3.59 o 
   6  14  -3        3.66        5.13      4.71 o 
   1  15  -3        8.90       10.57      2.15 o 
   2  15  -3      944.50      873.07     29.74 o 
   3  15  -3      183.05      178.70      6.44 o 
   4  15  -3      157.71      164.34      5.62 o 
   5  15  -3        0.91        2.50      3.19 o 
   6  15  -3       54.66       61.16      6.61 o 
   1  16  -3      302.01      315.28     14.30 o 
   2  16  -3       53.14       52.62      3.30 o 
   3  16  -3      244.42      232.42      9.61 o 
   4  16  -3       30.32       25.08      2.72 o 
   5  16  -3       88.92       99.12      5.87 o 
   6  16  -3        0.36        1.04      4.98 o 
   0  17  -3      172.71      196.09     13.33 o 
   1  17  -3       19.05       25.00      2.80 o 
   2  17  -3      148.03      140.24      6.76 o 
   3  17  -3        5.08        5.54      2.56 o 
   4  17  -3        9.60        5.43      2.61 o 
   5  17  -3        5.45        4.94      3.53 o 
   6  17  -3        6.44        2.15      5.16 o 
   1  18  -3      414.21      372.95     14.65 o 
   2  18  -3       60.84       59.37      3.92 o 
   3  18  -3      202.87      201.11      9.66 o 
   4  18  -3       49.43       56.20      4.28 o 
   5  18  -3       48.40       53.76      4.42 o 
   0  19  -3      473.58      505.47     31.53 o 
   1  19  -3       50.64       55.53      3.84 o 
   2  19  -3      703.36      633.33     25.30 o 
   3  19  -3       82.39       90.47      4.51 o 
   4  19  -3       63.68       86.38      5.02 o 
   5  19  -3        6.39        5.64      3.64 o 
   1  20  -3       12.50        8.47      2.84 o 
   2  20  -3       57.34       50.63      4.50 o 
   3  20  -3       23.00       27.44      3.22 o 
   4  20  -3        7.77        3.06      3.35 o 
   5  20  -3        4.69        4.89      3.74 o 
   0  21  -3      247.32      247.10     16.92 o 
   1  21  -3       98.15       89.52      8.35 o 
   2  21  -3      266.04      222.81     10.51 o 
   3  21  -3        5.44        4.44      2.62 o 
   4  21  -3       11.75        4.37      3.45 o 
   5  21  -3        1.75        0.43      3.99 o 
   1  22  -3      187.79      203.69      8.68 o 
   2  22  -3        2.50       -1.92      2.91 o 
   3  22  -3      118.67      121.15      6.55 o 
   4  22  -3        1.01        3.27      3.60 o 
   5  22  -3       23.89       26.84      4.76 o 
   0  23  -3        4.33        7.43      5.38 o 
   1  23  -3       17.59       23.08      3.44 o 
   2  23  -3      105.48       93.01      5.96 o 
   3  23  -3       12.41        7.12      3.30 o 
   4  23  -3        2.92        4.86      4.17 o 
   5  23  -3        1.75        1.27      4.14 o 
   1  24  -3        5.98        6.49      3.25 o 
   2  24  -3       43.41       38.78      3.99 o 
   3  24  -3        3.90        2.84      3.74 o 
   4  24  -3        5.97        8.96      3.94 o 
   0  25  -3      117.29      126.88     12.30 o 
   1  25  -3        5.65        5.51      3.34 o 
   2  25  -3       92.10       90.89      5.66 o 
   3  25  -3        0.56       -3.13      4.87 o 
   4  25  -3       17.16       18.87      6.15 o 
   1  26  -3       50.29       68.81      4.87 o 
   2  26  -3        8.10       10.41      4.44 o 
   3  26  -3       27.64       32.48      5.25 o 
   4  26  -3        0.37       -6.80      7.69 o 
   0  27  -3       27.46       26.66      6.66 o 
   1  27  -3       11.95        5.69      4.76 o 
   2  27  -3        7.00        7.18     11.02 o 
   3  27  -3        5.35        2.33      4.80 o 
   4  27  -3        1.00       -4.10      5.07 o 
   1  28  -3        0.29       -0.40      3.79 o 
   2  28  -3        8.20        1.15      4.78 o 
   3  28  -3       10.45        6.79      9.87 o 
   0  29  -3        5.24       10.77      6.66 o 
   1  29  -3        0.15        0.52      6.28 o 
   2  29  -3       11.82       14.24      5.07 o 
   3  29  -3        0.77       -5.25      5.25 o 
   1  30  -3        9.50       26.74      5.16 o 
   2  30  -3        0.29        0.18      5.14 o 
   0  31  -3        1.46       -2.31      7.18 o 
   1  31  -3        4.42       11.89      5.16 o 
   2  31  -3       11.53        4.28      5.25 o 
   1  32  -3        6.97        5.52      6.92 o 
   0  33  -3        0.77       -1.28      8.20 o 
   2   0  -2    10789.73    11040.51    515.94 o 
   4   0  -2     1339.58     1317.00     82.54 o 
   6   0  -2      405.14      409.35     25.63 o 
   1   1  -2    16847.24    18423.10    701.51 o 
   2   1  -2      147.35      171.05      7.08 o 
   3   1  -2     1748.07     1819.70     77.57 o 
   4   1  -2       43.95       48.41      3.72 o 
   5   1  -2      163.11      169.24      8.52 o 
   6   1  -2        8.73       12.30      5.38 o 
   7   1  -2        8.67       10.94      9.23 o 
   0   2  -2     4349.68     4372.80    201.01 o 
   1   2  -2     2351.41     2534.78     99.60 o 
   3   2  -2      349.58      390.51     17.22 o 
   4   2  -2       87.12       91.50      5.16 o 
   5   2  -2       73.71       75.54      5.16 o 
   6   2  -2       56.34       63.29      5.25 o 
   7   2  -2       42.05       38.79      5.43 o 
   1   3  -2    21498.49    21952.84   1033.66 o 
   2   3  -2      301.56      342.01     13.09 o 
   3   3  -2     2735.49     2736.72    118.99 o 
   4   3  -2       76.52       86.90      5.90 o 
   5   3  -2      723.70      690.10     33.62 o 
   6   3  -2        1.98        7.73      6.79 o 
   7   3  -2       38.64       47.32      5.80 o 
   0   4  -2    15414.71    16128.89    747.33 o 
   1   4  -2     2373.46     2495.09    118.38 o 
   2   4  -2     2722.92     2642.25     95.55 o 
   3   4  -2      126.26      122.76      4.67 o 
   4   4  -2     1232.74     1195.57     50.84 o 
   5   4  -2       50.86       54.33      4.26 o 
   6   4  -2      266.69      248.13     12.60 o 
   7   4  -2        1.01        4.28      4.70 o 
   1   5  -2     2847.04     3054.33    118.78 o 
   2   5  -2      589.32      517.05     20.77 o 
   3   5  -2       78.57       75.86      3.16 o 
   4   5  -2       45.36       47.46      4.87 o 
   5   5  -2       59.95       61.10      5.38 o 
   6   5  -2        2.63        1.03      3.71 o 
   7   5  -2        0.74       -4.49      4.53 o 
   0   6  -2     1178.85     1329.31     84.84 o 
   1   6  -2     1287.56     1325.57     42.83 o 
   3   6  -2      219.99      208.05      7.07 o 
   4   6  -2     1014.25      889.61     39.24 o 
   5   6  -2        7.23        9.73      3.14 o 
   6   6  -2      105.77      109.64      8.72 o 
   7   6  -2        6.90        6.58      4.78 o 
   1   7  -2     5184.21     4948.57    157.67 o 
   2   7  -2       52.33       50.70      2.59 o 
   3   7  -2     2502.31     2379.75     76.86 o 
   4   7  -2        8.24       10.03      2.06 o 
   5   7  -2      568.76      560.48     25.92 o 
   6   7  -2        2.16        3.28      3.79 o 
   7   7  -2       59.09       71.29      8.72 o 
   0   8  -2     1174.90     1157.31     79.72 o 
   1   8  -2      137.45      146.97      5.17 o 
   2   8  -2       13.78       11.51      1.07 o 
   3   8  -2      153.58      162.34      5.82 o 
   4   8  -2      614.78      569.00     20.70 o 
   5   8  -2       57.90       66.11      4.88 o 
   6   8  -2       14.70       11.05      3.94 o 
   1   9  -2     1515.52     1508.20     47.89 o 
   2   9  -2      115.37      108.92      4.05 o 
   3   9  -2      700.38      692.65     23.75 o 
   4   9  -2      158.19      157.79      6.84 o 
   5   9  -2      244.58      229.60     12.68 o 
   6   9  -2       19.46       18.95      4.12 o 
   0  10  -2     8270.20     8353.41    551.10 o 
   1  10  -2       30.79       33.48      2.38 o 
   2  10  -2     2204.51     2104.03     76.57 o 
   3  10  -2       77.52       73.87      2.92 o 
   4  10  -2     1531.60     1442.87     46.48 o 
   5  10  -2       10.50       10.18      3.46 o 
   6  10  -2       94.88       97.87      7.04 o 
   1  11  -2      230.38      205.89      8.43 o 
   2  11  -2       63.26       68.54      3.02 o 
   3  11  -2      954.22      867.87     29.00 o 
   4  11  -2       94.86       88.69      3.62 o 
   5  11  -2      229.08      232.85      8.48 o 
   6  11  -2        0.42       -0.31      3.23 o 
   0  12  -2      645.42      754.11     51.78 o 
   1  12  -2      566.86      593.64     23.57 o 
   2  12  -2      343.47      377.67     11.96 o 
   3  12  -2      231.34      220.76      6.86 o 
   4  12  -2        5.70        4.64      1.74 o 
   5  12  -2       14.10       22.64      2.68 o 
   6  12  -2        6.43        7.65      3.40 o 
   1  13  -2     2019.84     1825.86     72.19 o 
   2  13  -2       12.25       15.77      1.45 o 
   3  13  -2     1196.52     1156.75     33.89 o 
   4  13  -2       51.57       51.14      2.57 o 
   5  13  -2      220.48      226.34      8.48 o 
   6  13  -2        0.48       -0.82      8.23 o 
   0  14  -2     3750.16     3840.53    264.02 o 
   1  14  -2      326.06      329.63     13.27 o 
   2  14  -2     1650.19     1595.83     50.57 o 
   3  14  -2       56.82       52.28      2.51 o 
   4  14  -2      403.83      396.07     12.10 o 
   5  14  -2       22.75       24.69      2.81 o 
   6  14  -2       43.14       54.31      7.14 o 
   1  15  -2       51.57       53.43      2.95 o 
   2  15  -2      119.26      106.40      4.20 o 
   3  15  -2        2.74        3.98      1.52 o 
   4  15  -2       62.16       66.47      4.05 o 
   5  15  -2       54.27       56.06      3.59 o 
   6  15  -2        1.28        0.59      4.80 o 
   0  16  -2      763.77      713.10     52.29 o 
   1  16  -2       22.57       26.42      2.51 o 
   2  16  -2      220.81      222.97      7.36 o 
   3  16  -2      136.00      135.67      5.89 o 
   4  16  -2      348.68      349.49     11.42 o 
   5  16  -2        5.90        3.84      3.35 o 
   6  16  -2        6.53        2.19      7.69 o 
   1  17  -2     1270.48     1160.33     45.07 o 
   2  17  -2      116.10      130.07      6.07 o 
   3  17  -2      543.57      485.93     16.19 o 
   4  17  -2       20.85       22.86      3.11 o 
   5  17  -2       84.84       91.09      5.75 o 
   6  17  -2       11.35        9.01      4.08 o 
   0  18  -2      217.93      223.77     17.43 o 
   1  18  -2      115.22      112.71      5.96 o 
   2  18  -2      498.07      468.26     19.38 o 
   3  18  -2       43.14       46.65      2.88 o 
   4  18  -2       18.58       30.51      3.35 o 
   5  18  -2        5.28        7.54      3.59 o 
   6  18  -2        2.52        0.26      4.18 o 
   1  19  -2      128.03      137.66      7.15 o 
   2  19  -2        5.84        5.20      2.46 o 
   3  19  -2       49.00       50.96      3.14 o 
   4  19  -2       21.75       15.79      3.26 o 
   5  19  -2        9.52       14.16      3.80 o 
   0  20  -2      579.93      470.10     35.63 o 
   1  20  -2       25.66       29.55      3.10 o 
   2  20  -2       92.82       96.27      6.26 o 
   3  20  -2       29.55       32.60      3.30 o 
   4  20  -2      125.37      117.14      6.16 o 
   5  20  -2        2.67       -0.26      4.23 o 
   1  21  -2      267.85      275.74     11.79 o 
   2  21  -2       14.76       20.85      3.40 o 
   3  21  -2       19.73       27.75      3.25 o 
   4  21  -2       19.23       27.26      6.24 o 
   5  21  -2       22.80       27.06      4.24 o 
   0  22  -2      207.38      204.04     16.15 o 
   1  22  -2      145.08      131.40      7.77 o 
   2  22  -2        1.34        0.26      2.84 o 
   3  22  -2        6.82        1.59      2.94 o 
   4  22  -2        7.86        4.82      3.44 o 
   5  22  -2        1.27        1.28      4.23 o 
   1  23  -2      362.05      347.41     13.81 o 
   2  23  -2       11.71        8.86      3.14 o 
   3  23  -2       53.22       53.20      4.20 o 
   4  23  -2        0.84        0.73      4.48 o 
   5  23  -2       11.15       22.76      4.33 o 
   0  24  -2        8.11       15.38      5.64 o 
   1  24  -2       17.20       12.65      3.30 o 
   2  24  -2       71.28       83.05      6.61 o 
   3  24  -2        8.75        5.53      4.08 o 
   4  24  -2       28.42       36.08      5.16 o 
   5  24  -2        0.76        0.45      5.34 o 
   1  25  -2       18.80       22.61      3.55 o 
   2  25  -2       10.04        3.84      4.16 o 
   3  25  -2        0.27        0.34      4.26 o 
   4  25  -2        2.11       -0.83      4.70 o 
   0  26  -2       13.92       11.02      5.90 o 
   1  26  -2       21.95       23.92      3.65 o 
   2  26  -2       33.67       27.22      4.71 o 
   3  26  -2        0.86        3.20      4.53 o 
   4  26  -2        1.29        1.68      4.88 o 
   1  27  -2       60.01       77.66      5.03 o 
   2  27  -2        0.72       -2.45      4.42 o 
   3  27  -2       15.83       23.31      5.14 o 
   4  27  -2        1.31        6.23      5.04 o 
   0  28  -2       39.91       55.88      7.69 o 
   1  28  -2        5.29        8.28      4.34 o 
   2  28  -2       13.11       14.90      5.13 o 
   3  28  -2       12.39        7.93      8.33 o 
   1  29  -2       31.41       34.51      9.10 o 
   2  29  -2        9.44        6.48      4.88 o 
   3  29  -2        0.59       -5.07      5.07 o 
   0  30  -2       19.82       28.45      7.43 o 
   1  30  -2       10.72       12.30      5.07 o 
   2  30  -2       12.45       14.20      5.25 o 
   3  30  -2        1.12       -1.27      5.16 o 
   1  31  -2        6.60        7.69      5.07 o 
   2  31  -2        0.50       -4.60      4.88 o 
   0  32  -2        3.21        2.82      7.69 o 
   1  32  -2        0.50       -1.65      5.90 o 
   2  32  -2        0.69       -5.25      5.25 o 
   1  33  -2        0.40        3.71      7.69 o 
   2   0  -1      580.72      676.70     43.83 o 
   4   0  -1       66.95       72.03      6.66 o 
   6   0  -1       12.95       15.38      5.64 o 
   1   1  -1     2920.50     3306.84    121.93 o 
   2   1  -1     4893.99     4933.57    226.38 o 
   3   1  -1      164.72      164.06     15.76 o 
   4   1  -1     1625.17     1486.55     66.16 o 
   5   1  -1        3.56        5.41      2.99 o 
   6   1  -1      293.75      277.99     15.41 o 
   7   1  -1        9.96       13.07      4.89 o 
   1   2  -1     6198.42     6507.10    253.96 o 
   2   2  -1      214.96      266.14      9.81 o 
   3   2  -1     5629.39     5665.99    249.04 o 
   4   2  -1        5.12        7.13      2.26 o 
   5   2  -1     1039.50      998.47     42.05 o 
   6   2  -1       10.33        7.90      3.89 o 
   7   2  -1       90.59       97.67      7.16 o 
   0   3  -1     4945.63     4716.65    289.14 o 
   1   3  -1     8759.10     8756.75    332.97 o 
   2   3  -1      891.26      878.15     33.56 o 
   3   3  -1      348.70      379.20     18.40 o 
   4   3  -1      155.07      143.75      7.79 o 
   5   3  -1       19.32       24.87      3.26 o 
   6   3  -1       82.24       82.94      6.25 o 
   7   3  -1        3.39        2.06      4.52 o 
   1   4  -1    10602.80    11207.26    426.94 o 
   2   4  -1       69.40       68.19      3.51 o 
   3   4  -1     2245.47     2350.11     84.67 o 
   4   4  -1      117.92      126.36      8.84 o 
   5   4  -1      151.39      151.75      8.33 o 
   6   4  -1        7.57        6.86      3.98 o 
   7   4  -1       11.51       18.85      4.88 o 
   0   5  -1     8655.42     8793.52    558.28 o 
   1   5  -1     1399.00     1492.81     48.59 o 
   2   5  -1     7290.31     7387.93    237.92 o 
   3   5  -1       18.77       22.45      2.33 o 
   4   5  -1     2070.95     1940.92     87.45 o 
   5   5  -1      150.32      147.25      8.06 o 
   6   5  -1      250.93      247.22     13.41 o 
   7   5  -1        1.77        2.96      4.70 o 
   1   6  -1     4811.48     4859.44    168.01 o 
   2   6  -1      235.40      244.52      8.15 o 
   3   6  -1     1812.07     1733.40     61.31 o 
   4   6  -1       34.90       35.65      3.25 o 
   5   6  -1      295.82      282.88     13.32 o 
   6   6  -1       43.06       41.95      8.97 o 
   7   6  -1       41.47       47.71     10.38 o 
   1   7  -1      579.59      702.29     22.78 o 
   2   7  -1      618.58      721.17     28.14 o 
   3   7  -1      189.08      227.75      8.02 o 
   4   7  -1      173.57      179.24      7.05 o 
   5   7  -1       95.24       87.91      5.69 o 
   6   7  -1       13.03       16.18      4.05 o 
   7   7  -1        4.32        3.23      9.23 o 
   1   8  -1    13297.43    13552.19    423.35 o 
   2   8  -1      143.13      150.68      4.60 o 
   3   8  -1     2265.98     2204.90     70.33 o 
   4   8  -1        4.52        7.08      2.06 o 
   5   8  -1      254.72      258.28     11.78 o 
   6   8  -1       29.00       25.07      4.30 o 
   7   8  -1       48.26       52.04      5.87 o 
   0   9  -1    15107.52    14619.81    998.13 o 
   1   9  -1       83.64       91.19      6.73 o 
   2   9  -1     4574.37     4506.54    133.48 o 
   3   9  -1       71.02       74.78      3.19 o 
   4   9  -1      773.00      708.74     27.31 o 
   5   9  -1       10.91       16.45      3.32 o 
   6   9  -1      122.89      124.34      7.59 o 
   1  10  -1      435.54      451.34     14.36 o 
   2  10  -1      209.46      257.53      7.48 o 
   3  10  -1       97.69       93.29      3.52 o 
   4  10  -1       13.26       19.61      2.33 o 
   5  10  -1        3.50        0.62      3.20 o 
   6  10  -1       12.35       16.02      4.12 o 
   0  11  -1     1104.97     1085.80     72.54 o 
   1  11  -1      113.57      103.70      4.04 o 
   2  11  -1     1708.59     1714.20     57.23 o 
   3  11  -1       29.44       29.38      1.70 o 
   4  11  -1      409.02      390.11     12.23 o 
   5  11  -1       74.00       65.51      3.56 o 
   6  11  -1       94.91       98.87      5.71 o 
   1  12  -1     5316.26     5242.14    170.60 o 
   2  12  -1       86.09       87.74      3.10 o 
   3  12  -1     1240.75     1155.25     35.49 o 
   4  12  -1       60.21       62.49      3.28 o 
   5  12  -1      139.92      138.12      5.92 o 
   6  12  -1        3.93        3.77      3.36 o 
   0  13  -1      742.53      684.65     43.83 o 
   1  13  -1      575.77      579.56     19.61 o 
   2  13  -1      458.64      424.17     12.40 o 
   3  13  -1      113.44      112.51      4.07 o 
   4  13  -1       80.75       77.76      3.61 o 
   5  13  -1       46.53       43.26      3.06 o 
   6  13  -1       17.23        9.33      3.57 o 
   2  14  -1       81.06       88.07      3.16 o 
   3  14  -1      178.12      171.32      5.79 o 
   4  14  -1       15.00       18.04      2.24 o 
   5  14  -1       72.88       84.04      4.11 o 
   6  14  -1        7.03        7.04      3.58 o 
   0  15  -1     1472.33     1400.05     88.43 o 
   1  15  -1       97.95       95.77      4.78 o 
   2  15  -1     1450.36     1458.44     49.65 o 
   3  15  -1      127.38      126.10      4.39 o 
   4  15  -1      362.31      353.77     11.65 o 
   5  15  -1        1.62       -2.47      2.47 o 
   6  15  -1       98.33       95.96      6.06 o 
   1  16  -1      665.97      589.68     26.82 o 
   2  16  -1       29.00       31.81      1.76 o 
   3  16  -1      258.52      243.62      8.03 o 
   4  16  -1       27.47       35.58      2.69 o 
   5  16  -1       32.04       40.33      3.18 o 
   6  16  -1        4.16        0.08      4.88 o 
   0  17  -1      223.58      219.67     15.38 o 
   1  17  -1       84.84       86.98      6.92 o 
   2  17  -1       89.14       95.80      3.37 o 
   3  17  -1       51.69       63.56      3.69 o 
   4  17  -1       68.67       70.21      3.83 o 
   5  17  -1       16.57       15.49      3.45 o 
   6  17  -1        0.49       -0.94      4.00 o 
   1  18  -1      966.21      887.40     45.67 o 
   2  18  -1       63.89       57.37      2.62 o 
   3  18  -1      461.10      436.33     14.46 o 
   4  18  -1        0.24        0.26      2.96 o 
   5  18  -1       73.42       86.71      5.37 o 
   6  18  -1       12.89       13.36      4.34 o 
   1  19  -1       14.07       10.00      3.08 o 
   2  19  -1      361.82      346.85     11.45 o 
   3  19  -1       77.84       73.00      4.47 o 
   4  19  -1      171.43      175.71      8.04 o 
   5  19  -1       14.40       17.77      4.75 o 
   1  20  -1        5.11        6.72      3.17 o 
   2  20  -1       11.64       11.94      2.12 o 
   3  20  -1       29.03       31.43      3.19 o 
   4  20  -1        0.42        4.96      3.11 o 
   5  20  -1       10.09       10.47      3.74 o 
   0  21  -1      356.03      318.87     20.51 o 
   1  21  -1      278.70      255.55     13.41 o 
   2  21  -1      182.49      175.04      6.26 o 
   3  21  -1       30.24       28.79      5.46 o 
   4  21  -1       36.62       44.32      4.04 o 
   5  21  -1        3.42        1.12      3.80 o 
   1  22  -1      335.96      349.63     26.91 o 
   2  22  -1       15.94       19.27      2.82 o 
   3  22  -1      218.91      224.49     14.12 o 
   4  22  -1        0.91        2.40      3.39 o 
   5  22  -1       35.45       38.14      4.53 o 
   0  23  -1       46.77       66.39      7.43 o 
   1  23  -1       52.46       57.01      3.87 o 
   2  23  -1       75.92       76.92      5.89 o 
   3  23  -1        7.27        8.45      3.98 o 
   4  23  -1       43.34       44.66      5.53 o 
   5  23  -1        3.44        0.92      6.15 o 
   1  24  -1       89.39       81.01      5.01 o 
   2  24  -1       14.62       17.64      4.16 o 
   3  24  -1        6.30        8.13      4.08 o 
   4  24  -1        1.74        1.75      5.13 o 
   5  24  -1        1.50        3.09     14.61 o 
   0  25  -1      274.84      271.45     17.69 o 
   1  25  -1       15.86       11.66      3.10 o 
   2  25  -1       76.15       79.19      6.07 o 
   3  25  -1        8.46       11.64      4.52 o 
   4  25  -1       21.79       25.98      5.16 o 
   1  26  -1       20.42       31.55      5.64 o 
   2  26  -1        1.61        5.72      4.16 o 
   3  26  -1       30.76       36.23      8.46 o 
   4  26  -1        6.87        7.96      5.07 o 
   0  27  -1       12.76       25.89      6.41 o 
   1  27  -1       29.99       29.78      4.52 o 
   2  27  -1        4.04       -2.17      4.23 o 
   3  27  -1        6.34        4.19      4.62 o 
   4  27  -1        2.52       -4.41      5.16 o 
   1  28  -1       28.64       23.52      4.80 o 
   2  28  -1        0.92       -1.92      7.69 o 
   3  28  -1       11.54       12.43      5.07 o 
   4  28  -1        2.87        4.85      5.43 o 
   0  29  -1       14.11       28.20      7.18 o 
   1  29  -1        3.32        0.77      4.35 o 
   2  29  -1       22.52       26.50      5.07 o 
   3  29  -1        4.64       10.44      5.33 o 
   1  30  -1        1.31        1.02      6.79 o 
   2  30  -1       10.28       -0.62      4.96 o 
   3  30  -1        0.72       -5.25      5.25 o 
   0  31  -1        2.97        8.46      7.18 o 
   1  31  -1        9.94        7.36      4.98 o 
   2  31  -1        1.74        7.65      5.07 o 
   1  32  -1       12.17        9.15      5.16 o 
   2  32  -1        0.83       -4.15      7.56 o 
   0  33  -1        8.01        6.15      7.69 o 
   1  33  -1        0.69       -0.89      7.95 o 
   2   0   0     7089.55     7525.99    468.31 o 
   4   0   0     2985.65     2909.04    181.48 o 
   6   0   0       32.28       47.93      6.92 o 
   1   1   0     1317.25     1286.75     47.12 o 
   2   1   0      254.23      209.85      9.61 o 
   3   1   0      984.86      913.45     40.60 o 
   4   1   0      121.84      158.15      7.97 o 
   5   1   0      477.98      465.76     21.39 o 
   6   1   0       12.13       12.26      3.89 o 
   7   1   0       56.29       66.16      6.28 o 
   0   2   0      478.63      525.47     34.60 o 
   1   2   0     1599.58     1670.93     53.87 o 
   2   2   0      249.25      291.07     10.84 o 
   3   2   0       32.28       41.28      3.08 o 
   4   2   0      372.81      365.99     16.86 o 
   5   2   0        8.54       14.43      6.66 o 
   6   2   0        7.45        6.54      3.81 o 
   7   2   0        1.36       -0.13      7.05 o 
   1   3   0     6101.80     6334.21    204.12 o 
   2   3   0        3.01        3.52      0.98 o 
   3   3   0     2762.64     2664.02    117.45 o 
   4   3   0      319.61      307.12     14.32 o 
   5   3   0      918.98      884.20     39.60 o 
   6   3   0       39.12       38.40      6.54 o 
   7   3   0      150.03      158.53      9.51 o 
   0   4   0    28846.63    24606.84   1132.58 o 
   1   4   0       40.43       62.48      1.99 o 
   2   4   0     5982.95     6110.56    223.01 o 
   3   4   0      296.47      279.32     10.60 o 
   4   4   0     1525.35     1406.19     62.35 o 
   5   4   0       39.24       49.33      4.08 o 
   6   4   0       15.18       19.91      4.08 o 
   7   4   0        1.17       -4.30      4.62 o 
   1   5   0     1601.65     1624.51     46.91 o 
   2   5   0      177.18      170.56      6.55 o 
   3   5   0      139.68      138.19      5.72 o 
   4   5   0        3.45       11.27      2.44 o 
   5   5   0       39.06       37.87      3.79 o 
   6   5   0        0.36       -3.69      3.69 o 
   7   5   0        2.53       -1.02      4.62 o 
   0   6   0    23074.89    19386.34    872.69 o 
   1   6   0       22.97       31.34      1.27 o 
   2   6   0     2507.89     2428.93     78.26 o 
   3   6   0      109.54      114.38      4.88 o 
   4   6   0     1701.64     1692.43     74.86 o 
   5   6   0       23.66       27.55      3.50 o 
   6   6   0      194.21      194.65     10.41 o 
   7   6   0        0.04       -4.87      4.87 o 
   1   7   0     3011.13     3003.75     87.00 o 
   2   7   0      208.94      199.63      6.04 o 
   3   7   0     2143.16     2068.34     75.80 o 
   4   7   0        3.78        6.61      2.02 o 
   5   7   0     1010.26      934.88     41.87 o 
   6   7   0        9.12        9.47      4.05 o 
   7   7   0       43.06       55.26      5.97 o 
   0   8   0       22.48       34.62      3.20 o 
   1   8   0       79.23       80.65      2.40 o 
   2   8   0     1365.17     1227.72     35.59 o 
   3   8   0      357.02      323.07     12.27 o 
   4   8   0       60.78       50.69      3.11 o 
   5   8   0        3.89        7.65      3.14 o 
   6   8   0       43.13       41.94      4.70 o 
   7   8   0        2.23       -0.18      4.70 o 
   1   9   0     2323.55     2404.27     69.52 o 
   2   9   0       65.51       84.81      2.88 o 
   3   9   0      696.76      720.14     23.23 o 
   4   9   0      123.04      114.40      5.66 o 
   5   9   0      137.27      135.22      7.69 o 
   6   9   0        2.47        2.85      3.87 o 
   0  10   0     1259.87     1233.30     55.85 o 
   1  10   0       62.92       62.33      2.82 o 
   2  10   0     2117.91     1863.33     53.96 o 
   3  10   0      132.25      126.33      4.73 o 
   4  10   0     1932.04     1899.04     60.97 o 
   5  10   0        9.89       16.64      3.43 o 
   6  10   0      160.86      178.16      9.87 o 
   1  11   0     2218.19     2033.51     65.07 o 
   2  11   0      993.68      965.30     28.10 o 
   3  11   0      789.58      787.78     23.05 o 
   4  11   0       12.54       10.22      2.05 o 
   5  11   0      341.93      325.36     11.20 o 
   6  11   0        1.04        5.88      3.27 o 
   0  12   0     1610.23     1576.95     71.51 o 
   1  12   0       45.46       46.68      2.78 o 
   2  12   0      241.62      221.99      6.75 o 
   3  12   0       32.92       33.77      1.80 o 
   4  12   0       72.27       73.30      3.96 o 
   5  12   0       11.14       14.90      2.49 o 
   6  12   0        0.38        0.65      3.19 o 
   1  13   0     4146.21     4210.64    134.43 o 
   2  13   0      171.95      196.06      6.06 o 
   3  13   0     1170.31     1154.42     33.62 o 
   4  13   0       45.76       50.58      2.84 o 
   5  13   0      329.14      325.84     11.29 o 
   6  13   0       13.13       11.27      4.23 o 
   0  14   0     2169.84     2038.64     92.15 o 
   1  14   0       60.35       72.76      5.11 o 
   2  14   0      521.43      465.34     13.78 o 
   3  14   0       12.27       10.99      1.74 o 
   4  14   0     1312.36     1215.30     39.21 o 
   5  14   0       24.33       30.05      2.84 o 
   6  14   0       30.32       42.62      4.13 o 
   1  15   0       96.78       86.60      3.48 o 
   2  15   0       43.16       43.43      2.09 o 
   3  15   0      111.73      108.91      6.41 o 
   4  15   0      156.57      131.49      5.33 o 
   5  15   0        0.97       -2.45      2.45 o 
   6  15   0        0.48        0.29      3.38 o 
   0  16   0     1954.56     1993.84     90.07 o 
   1  16   0        2.82        9.98      1.42 o 
   2  16   0      822.26      825.62     24.14 o 
   3  16   0      197.35      190.61      6.88 o 
   4  16   0       59.53       63.36      3.28 o 
   5  16   0        6.07        2.23      2.60 o 
   6  16   0       11.89       14.50      4.14 o 
   1  17   0     1258.25     1265.39     40.67 o 
   2  17   0       44.43       46.46      2.34 o 
   3  17   0      311.57      346.19     11.64 o 
   4  17   0        1.04        1.06      2.19 o 
   5  17   0      169.02      181.95      7.50 o 
   6  17   0        2.30       -2.16      3.94 o 
   0  18   0     2044.16     1928.61     87.25 o 
   1  18   0        0.09       -1.22      1.22 o 
   2  18   0        2.15        3.76      1.70 o 
   3  18   0       41.47       59.61      3.05 o 
   4  18   0      148.86      148.72      5.94 o 
   5  18   0        0.38       -0.19      2.66 o 
   6  18   0        2.73        5.16      4.04 o 
   1  19   0        4.39        6.13      1.48 o 
   2  19   0       21.05       27.00      2.03 o 
   3  19   0       48.19       48.70      2.81 o 
   4  19   0        1.55        4.89      3.00 o 
   5  19   0       48.92       44.81      4.96 o 
   6  19   0        0.87       -1.10      4.14 o 
   0  20   0     1119.36     1214.33     55.62 o 
   1  20   0        0.07        2.50      2.08 o 
   2  20   0      374.38      368.33     14.43 o 
   3  20   0       23.65       27.08      2.95 o 
   4  20   0       92.32      105.79      5.94 o 
   5  20   0       50.18       59.23      4.95 o 
   1  21   0      225.89      215.08     11.42 o 
   2  21   0        1.82        3.07      3.17 o 
   3  21   0       70.64       78.31      4.82 o 
   4  21   0        1.80       -1.50      3.13 o 
   5  21   0       12.90       21.03      4.04 o 
   0  22   0      204.49      180.45     14.35 o 
   1  22   0        7.79        1.41      3.26 o 
   2  22   0       13.07       13.59      3.62 o 
   3  22   0       25.33       35.45      4.34 o 
   4  22   0        6.40        7.95      4.35 o 
   5  22   0        1.11        3.20      5.07 o 
   1  23   0        7.21        5.37      3.53 o 
   2  23   0       35.62       36.14      4.44 o 
   3  23   0       45.47       40.13      4.80 o 
   4  23   0        0.54        0.83      7.43 o 
   5  23   0       51.59       60.91     17.30 o 
   0  24   0     1173.95     1152.19     76.90 o 
   1  24   0       18.83       21.70      6.02 o 
   2  24   0       17.66       21.44      4.17 o 
   3  24   0        2.48        2.02      4.16 o 
   4  24   0       21.10       29.47      7.56 o 
   5  24   0        0.55       -2.99      5.16 o 
   1  25   0        5.34        3.65      3.79 o 
   2  25   0        4.16        7.26      3.98 o 
   3  25   0        0.18       -4.08      4.08 o 
   4  25   0        3.84        6.40      8.20 o 
   0  26   0      204.23      187.37     15.38 o 
   1  26   0       25.02       16.63      4.16 o 
   2  26   0        1.81       -2.00      3.98 o 
   3  26   0        1.88       -1.25      4.49 o 
   4  26   0       39.37       42.49      5.77 o 
   1  27   0       61.09       68.10      7.95 o 
   2  27   0        7.06        2.34      6.54 o 
   3  27   0       22.66       22.06      5.16 o 
   4  27   0        0.05        4.53      5.33 o 
   0  28   0        6.27       11.02      6.41 o 
   1  28   0        0.25        0.40      4.16 o 
   2  28   0        0.16       -0.54      4.42 o 
   3  28   0        0.63       -0.26      5.64 o 
   4  28   0        4.95        6.48      8.59 o 
   1  29   0        0.09       -1.70      4.26 o 
   2  29   0       13.63       20.15      5.51 o 
   3  29   0        0.75       -3.09      9.87 o 
   0  30   0       53.46       63.06      8.97 o 
   1  30   0        1.61        2.23     10.12 o 
   2  30   0        0.57       -4.78      4.78 o 
   3  30   0        3.89        9.21      5.14 o 
   1  31   0        7.07        1.01      7.82 o 
   2  31   0        0.10       -5.64      5.90 o 
   3  31   0        3.93        4.36      5.40 o 
   0  32   0        0.66       -1.54      7.18 o 
   1  32   0        0.89        0.96      5.25 o 
   2  32   0        0.24       -0.23      5.25 o 
   1  33   0       18.79       23.73      8.59 o 
   0  34   0        5.71       -2.82      7.69 o 
   2   0   1      590.67      724.12     43.83 o 
   4   0   1       71.52       75.62      6.92 o 
   6   0   1       15.63       16.66      5.64 o 
   1   1   1     2918.67     3190.36    102.03 o 
   2   1   1     5187.89     5360.35    226.38 o 
   3   1   1      169.03      160.71      7.79 o 
   4   1   1     1595.50     1505.87     66.34 o 
   5   1   1        3.16        4.36      2.99 o 
   6   1   1      361.73      360.96     15.68 o 
   7   1   1       10.96       11.36      4.80 o 
   1   2   1     6762.93     6939.91    212.62 o 
   2   2   1      212.06      254.15     11.78 o 
   3   2   1     5736.84     5653.14    249.04 o 
   4   2   1        4.74        6.29      2.44 o 
   5   2   1      913.88      878.56     42.05 o 
   6   2   1       10.60        9.95      3.89 o 
   7   2   1       75.29       86.60      7.06 o 
   0   3   1     4118.42     4236.45    198.79 o 
   1   3   1     8716.54     8936.14    278.70 o 
   2   3   1     1060.76     1024.28     57.42 o 
   3   3   1      363.08      437.04     18.49 o 
   4   3   1      165.54      167.16      7.97 o 
   5   3   1       16.71       18.86      3.35 o 
   6   3   1       98.94       96.76      6.52 o 
   7   3   1        4.41       10.21      4.80 o 
   1   4   1    11003.98    11434.88    322.10 o 
   2   4   1       70.95       73.84      3.10 o 
   3   4   1     2148.00     2253.26    101.86 o 
   4   4   1      119.75      122.15      6.92 o 
   5   4   1      143.12      141.64     16.40 o 
   6   4   1        5.74       13.07      3.89 o 
   7   4   1       10.78        6.02      4.89 o 
   0   5   1     8217.67     8355.44    384.11 o 
   1   5   1     1404.03     1483.06     42.23 o 
   2   5   1     7385.14     7395.79    269.93 o 
   3   5   1       17.81       24.65      1.87 o 
   4   5   1     2078.52     2018.68     87.54 o 
   5   5   1      153.76      150.36      8.15 o 
   6   5   1      291.61      296.39     13.59 o 
   7   5   1        1.72        1.53      4.88 o 
   1   6   1     5323.58     5431.51    162.26 o 
   2   6   1      229.15      247.58      9.32 o 
   3   6   1     1688.17     1615.98     61.26 o 
   4   6   1       32.85       33.16      3.17 o 
   5   6   1      270.90      269.29     13.32 o 
   6   6   1       43.60       45.98      5.90 o 
   7   6   1       41.44       52.68      5.87 o 
   0   7   1     1775.84     1914.09     86.82 o 
   1   7   1      582.00      683.16     19.83 o 
   2   7   1      732.76      782.38     24.33 o 
   3   7   1      196.88      247.40      9.17 o 
   4   7   1      146.92      155.62      8.52 o 
   5   7   1       88.28       71.72      5.61 o 
   6   7   1       11.26       13.47      4.08 o 
   7   7   1        5.05        2.98      4.74 o 
   1   8   1    12142.65    12370.63    413.68 o 
   2   8   1      137.57      143.96      5.02 o 
   3   8   1     2319.02     2149.26     69.71 o 
   4   8   1        3.24        1.77      2.02 o 
   5   8   1      221.71      219.75     11.78 o 
   6   8   1       26.62       23.98      5.25 o 
   7   8   1       52.03       59.61      7.31 o 
   0   9   1    15741.06    15601.43    826.39 o 
   1   9   1       82.44       94.65      3.98 o 
   2   9   1     4841.42     4753.33    147.42 o 
   3   9   1       73.47       75.76      3.23 o 
   4   9   1      799.82      760.12     27.35 o 
   5   9   1       10.03        7.75      3.25 o 
   6   9   1      107.20      117.93      7.69 o 
   1  10   1      396.60      419.23     12.50 o 
   2  10   1      206.39      237.53      8.25 o 
   3  10   1      115.11      108.67      3.97 o 
   4  10   1       14.69       16.25      2.07 o 
   5  10   1        1.75        0.46      2.55 o 
   6  10   1       10.97        4.13      3.23 o 
   0  11   1     1143.26     1105.40     51.78 o 
   1  11   1      117.09      115.70      3.56 o 
   2  11   1     2054.83     1892.90     82.56 o 
   3  11   1       33.69       32.42      1.95 o 
   4  11   1      336.62      333.80     14.05 o 
   5  11   1       71.91       68.91      4.17 o 
   6  11   1      102.38      102.29      5.85 o 
   1  12   1     5265.32     5214.76    148.36 o 
   2  12   1       87.76       88.92      3.23 o 
   3  12   1     1136.89     1034.50     35.14 o 
   4  12   1       60.59       65.37      3.35 o 
   5  12   1      165.23      161.08      6.02 o 
   6  12   1        4.15        5.23      3.40 o 
   0  13   1      690.32      644.08     30.05 o 
   1  13   1      576.67      605.51     17.06 o 
   2  13   1      452.45      414.28     11.23 o 
   3  13   1      116.22      122.72      4.66 o 
   4  13   1       49.11       52.38      3.29 o 
   5  13   1       45.83       43.64      3.13 o 
   6  13   1       15.05       16.65      3.57 o 
   2  14   1       78.66       82.90      2.83 o 
   3  14   1      198.01      189.33      6.42 o 
   4  14   1       17.56       21.09      2.23 o 
   5  14   1       57.93       66.70      3.87 o 
   6  14   1        7.17       12.99      6.02 o 
   0  15   1     1361.36     1308.03     60.65 o 
   1  15   1       95.65       99.66      3.41 o 
   2  15   1     1675.14     1596.99     44.60 o 
   3  15   1      125.52      124.02      4.85 o 
   4  15   1      333.36      326.30     13.55 o 
   5  15   1        1.33        3.16      2.54 o 
   6  15   1      103.55      111.46      6.17 o 
   1  16   1      579.05      551.56     16.25 o 
   2  16   1       29.98       32.69      1.69 o 
   3  16   1      302.26      275.65      8.89 o 
   4  16   1       28.69       34.19      2.70 o 
   5  16   1       31.77       33.54      3.15 o 
   6  16   1        4.00        3.36      3.66 o 
   0  17   1      219.68      204.74     10.29 o 
   1  17   1       84.69       91.15      4.06 o 
   2  17   1       73.81       75.85      3.70 o 
   3  17   1       54.50       67.37      3.27 o 
   4  17   1       79.71       83.15      4.01 o 
   5  17   1       14.77       14.80      2.86 o 
   6  17   1        0.25        5.10      3.72 o 
   1  18   1     1086.96     1010.86     27.89 o 
   2  18   1       66.39       59.06      2.90 o 
   3  18   1      466.12      434.67     14.43 o 
   4  18   1        0.29        1.24      2.31 o 
   5  18   1       67.85       80.35      4.45 o 
   6  18   1       14.20       20.36      7.06 o 
   1  19   1       14.20       15.52      4.00 o 
   2  19   1      333.66      315.78     11.06 o 
   3  19   1       76.01       72.72      3.59 o 
   4  19   1      168.53      172.90      6.73 o 
   5  19   1       13.65       14.55      3.05 o 
   1  20   1        8.86        9.93      1.78 o 
   2  20   1       11.46        9.02      2.18 o 
   3  20   1       29.96       31.94      2.94 o 
   4  20   1        0.42        2.22      3.07 o 
   5  20   1       11.73        9.90      3.69 o 
   0  21   1      295.88      267.31     13.74 o 
   1  21   1      275.79      260.87      9.40 o 
   2  21   1      157.96      142.55      7.11 o 
   3  21   1       32.23       32.12      4.05 o 
   4  21   1       42.74       47.26      7.18 o 
   5  21   1        2.77        5.25      6.79 o 
   1  22   1      404.44      397.96     18.85 o 
   2  22   1       16.30       20.72      3.97 o 
   3  22   1      222.29      192.68     11.33 o 
   4  22   1        1.20       -1.56      4.16 o 
   5  22   1       26.00       34.68      6.28 o 
   0  23   1       51.40       58.19      7.18 o 
   1  23   1       52.10       46.41      5.90 o 
   2  23   1       67.96       65.11      5.44 o 
   3  23   1        7.36        7.95      3.99 o 
   4  23   1       44.22       51.95      5.34 o 
   5  23   1        3.31       10.51      8.97 o 
   1  24   1      103.24       84.56      6.34 o 
   2  24   1       14.46       10.53      3.89 o 
   3  24   1        8.14        8.79      4.08 o 
   4  24   1        1.43        3.68      5.51 o 
   5  24   1        0.54        5.92      8.46 o 
   0  25   1      197.77      191.22     17.69 o 
   1  25   1       15.99       23.01      4.74 o 
   2  25   1       85.05       78.50     10.51 o 
   3  25   1        8.55       15.04      4.44 o 
   4  25   1       16.21       19.72      5.07 o 
   1  26   1       26.29       43.17      5.13 o 
   2  26   1        1.69        0.01      3.98 o 
   3  26   1       32.75       36.40      5.07 o 
   4  26   1        7.14       17.27      5.25 o 
   0  27   1       11.89       21.79      6.41 o 
   1  27   1       29.72       23.76     10.00 o 
   2  27   1        3.57        3.37      5.25 o 
   3  27   1        6.61       -0.50      6.79 o 
   4  27   1        2.46       -2.64      5.22 o 
   1  28   1       36.04       47.06      9.74 o 
   2  28   1        0.82        5.12      4.26 o 
   3  28   1        9.95       16.14      5.25 o 
   4  28   1        2.68       -2.03      5.43 o 
   0  29   1        9.10       17.43      6.92 o 
   1  29   1        3.40       -0.32      4.44 o 
   2  29   1       25.96       30.69      5.14 o 
   3  29   1        4.48        5.82     11.79 o 
   1  30   1        2.16        4.61      4.53 o 
   2  30   1       10.27       11.17      4.80 o 
   3  30   1        0.36       -4.85      4.85 o 
   0  31   1        5.12        5.38      6.66 o 
   1  31   1       10.05       13.55      4.88 o 
   2  31   1        2.63        1.63      4.85 o 
   1  32   1        8.37        9.36      5.07 o 
   2  32   1        0.79       -5.07      5.07 o 
   0  33   1        9.14       15.12      7.18 o 
   1  33   1        0.69        2.68      5.16 o 
   2   0   2    11485.40    11662.83    698.74 o 
   4   0   2     1322.03     1314.70     82.54 o 
   6   0   2      376.36      349.12     25.38 o 
   1   1   2    16587.33    17826.10    561.29 o 
   2   1   2      160.51      198.60     13.84 o 
   3   1   2     1624.54     1689.78     77.57 o 
   4   1   2       43.67       46.00      3.53 o 
   5   1   2      156.35      159.88     13.20 o 
   6   1   2        6.14        2.05      3.99 o 
   7   1   2       10.31        9.32      5.07 o 
   0   2   2     3908.80     3958.77    188.20 o 
   1   2   2     2340.72     2576.16     72.03 o 
   3   2   2      331.62      369.45     17.22 o 
   4   2   2       53.09       67.57      5.16 o 
   5   2   2       61.46       69.32      5.53 o 
   6   2   2       55.22       61.96      5.34 o 
   7   2   2       42.29       34.66      5.43 o 
   1   3   2    21526.20    21859.92    564.83 o 
   2   3   2      302.27      339.39     10.98 o 
   3   3   2     2653.86     2659.91    118.90 o 
   4   3   2       80.64       92.66      5.62 o 
   5   3   2      805.93      805.27     33.80 o 
   6   3   2        2.51       -0.16      6.02 o 
   7   3   2       41.90       60.18      7.82 o 
   0   4   2    15032.08    15575.49    577.55 o 
   1   4   2     2390.11     2507.09     64.70 o 
   2   4   2     2461.77     2454.89     80.01 o 
   3   4   2      127.35      136.34      6.43 o 
   4   4   2     1169.94     1092.98     50.75 o 
   5   4   2       56.37       55.78      4.53 o 
   6   4   2      259.72      252.22     12.68 o 
   7   4   2        0.82        6.48      4.78 o 
   1   5   2     2921.14     3113.64     80.03 o 
   2   5   2      617.93      569.59     17.51 o 
   3   5   2       72.78       70.47      3.60 o 
   4   5   2       48.12       58.08      4.05 o 
   5   5   2       57.32       62.58      4.70 o 
   6   5   2        3.39        5.85      7.56 o 
   7   5   2        0.97       -3.23      4.67 o 
   0   6   2     1048.02     1274.86     47.26 o 
   1   6   2     1278.35     1292.46     37.26 o 
   2   6   2     2417.98     2428.54     88.91 o 
   3   6   2      204.74      200.60      8.08 o 
   4   6   2      928.66      870.67     39.24 o 
   5   6   2        4.81        3.72      4.36 o 
   6   6   2      107.64      118.86      7.51 o 
   7   6   2        7.40        2.23      4.85 o 
   1   7   2     4886.14     4706.25    154.14 o 
   2   7   2       51.02       49.89      2.40 o 
   3   7   2     2547.14     2378.41     87.18 o 
   4   7   2        9.19        7.97      2.62 o 
   5   7   2      603.39      577.34     26.01 o 
   6   7   2        2.09        0.48      3.87 o 
   7   7   2       61.82       61.38     13.20 o 
   0   8   2     1248.27     1235.75     54.86 o 
   1   8   2      141.85      152.34      5.42 o 
   2   8   2       13.65        7.19      1.04 o 
   3   8   2      147.23      163.08      5.76 o 
   4   8   2      599.13      534.27     20.70 o 
   5   8   2       61.75       66.86      5.07 o 
   6   8   2       23.76       21.92      4.30 o 
   1   9   2     1404.52     1416.31     46.79 o 
   2   9   2      116.49      110.60      3.60 o 
   3   9   2      768.71      764.22     23.59 o 
   4   9   2      173.90      165.32      5.99 o 
   5   9   2      280.92      282.06     10.55 o 
   6   9   2       23.62       25.36      3.57 o 
   0  10   2     8257.82     8423.58    379.23 o 
   1  10   2       31.44       33.62      3.37 o 
   2  10   2     1968.57     1902.42     63.66 o 
   3  10   2       73.63       74.97      3.32 o 
   4  10   2     1480.99     1419.71     46.09 o 
   5  10   2       11.03        5.47      2.75 o 
   6  10   2       92.21      103.13      5.93 o 
   1  11   2      227.66      207.19      6.20 o 
   2  11   2       67.32       75.23      2.74 o 
   3  11   2     1015.26      912.91     28.78 o 
   4  11   2       89.34       89.05      4.06 o 
   5  11   2      242.33      243.78      9.81 o 
   6  11   2        0.69       -3.27      3.27 o 
   0  12   2      707.11      791.24     35.57 o 
   1  12   2      558.71      611.29     17.43 o 
   2  12   2      317.41      336.43     10.42 o 
   3  12   2      232.82      218.55      7.58 o 
   4  12   2        4.37        2.75      2.46 o 
   5  12   2       12.96       14.34      2.70 o 
   6  12   2        4.80        8.42      3.48 o 
   1  13   2     2097.42     1903.40     53.41 o 
   2  13   2       12.55       18.41      1.42 o 
   3  13   2     1221.12     1169.82     37.48 o 
   4  13   2       47.75       42.86      2.82 o 
   5  13   2      230.19      240.43      8.47 o 
   6  13   2        0.19       -0.67      5.05 o 
   0  14   2     4021.25     4111.38    181.60 o 
   1  14   2      326.19      333.92      9.80 o 
   2  14   2     1581.55     1497.04     44.02 o 
   3  14   2       55.72       53.15      2.82 o 
   4  14   2      408.12      403.97     13.44 o 
   5  14   2       22.18       21.47      2.77 o 
   6  14   2       38.75       47.61      4.33 o 
   1  15   2       33.38       38.49      2.00 o 
   2  15   2      113.83      105.14      3.74 o 
   3  15   2        5.10        1.62      1.74 o 
   4  15   2       64.12       64.95      3.42 o 
   5  15   2       55.09       58.84      3.55 o 
   6  15   2        1.52       -3.53      3.53 o 
   0  16   2      847.48      817.66     35.84 o 
   1  16   2       21.44       26.16      1.58 o 
   2  16   2      201.82      194.70      6.43 o 
   3  16   2      141.32      136.07      5.75 o 
   4  16   2      326.95      317.83     11.39 o 
   5  16   2        4.63        6.14      2.74 o 
   6  16   2        7.41       -0.35      7.03 o 
   1  17   2     1210.42     1171.15     37.51 o 
   2  17   2      115.36      122.95      4.35 o 
   3  17   2      510.31      470.25     15.77 o 
   4  17   2       20.03       17.04      2.47 o 
   5  17   2       92.56      105.23      5.07 o 
   6  17   2       11.37       10.79      6.10 o 
   0  18   2      263.96      251.75     11.85 o 
   1  18   2      115.88      123.80      4.81 o 
   2  18   2      520.97      504.98     16.13 o 
   3  18   2       40.49       40.13      2.64 o 
   4  18   2       17.81       24.71      3.07 o 
   5  18   2        6.24        9.00      2.93 o 
   6  18   2        1.51        4.91      3.95 o 
   1  19   2      149.44      162.13      5.74 o 
   2  19   2        5.14        3.98      1.92 o 
   3  19   2       43.41       51.16      3.42 o 
   4  19   2       19.91       17.17      3.05 o 
   5  19   2        6.99        8.82      3.51 o 
   0  20   2      579.20      551.48     24.52 o 
   1  20   2       26.41       27.90      2.31 o 
   2  20   2      150.92      154.59      5.29 o 
   3  20   2       31.43       30.61      2.96 o 
   4  20   2      103.87      102.83      5.98 o 
   5  20   2        2.99        2.36      3.51 o 
   1  21   2      271.27      286.38     10.68 o 
   2  21   2       15.11       19.01      2.29 o 
   3  21   2       10.09       20.89      2.94 o 
   4  21   2       19.82       23.84      3.35 o 
   5  21   2       25.00       22.92      5.07 o 
   0  22   2      203.27      214.37     10.73 o 
   1  22   2      146.39      139.75      5.44 o 
   2  22   2        1.85        1.48      2.11 o 
   3  22   2        5.91        0.65      3.79 o 
   4  22   2        9.23        7.92      4.23 o 
   5  22   2        1.59       -2.74      4.80 o 
   1  23   2      327.56      316.61     16.32 o 
   2  23   2       11.97       14.96      2.90 o 
   3  23   2       43.64       42.22      4.98 o 
   4  23   2        0.99       -1.79      6.28 o 
   5  23   2       13.93       15.38      5.26 o 
   0  24   2       15.63       22.56      5.90 o 
   1  24   2       17.25       10.64      3.81 o 
   2  24   2       91.44      108.64     10.25 o 
   3  24   2        8.25        4.04      4.26 o 
   4  24   2       27.11       35.78      5.40 o 
   5  24   2        0.89       -5.14      5.14 o 
   1  25   2       21.40       25.72      4.16 o 
   2  25   2       10.41        5.85      3.71 o 
   3  25   2        0.70       -3.88      6.66 o 
   4  25   2        2.33       -3.88      5.64 o 
   0  26   2       17.91       21.79      6.41 o 
   1  26   2       21.63       18.80      4.23 o 
   2  26   2       37.90       21.49      4.26 o 
   3  26   2        0.80        0.17      4.42 o 
   4  26   2        0.97       -0.10      4.98 o 
   1  27   2       59.86       67.66      5.89 o 
   2  27   2        0.80       -1.84      4.61 o 
   3  27   2       17.43       21.60      4.96 o 
   4  27   2        1.37       -4.10      5.07 o 
   0  28   2       33.63       39.47      7.18 o 
   1  28   2        5.36        0.94      4.26 o 
   2  28   2        8.17        4.20     10.64 o 
   3  28   2       12.13       12.75      4.78 o 
   1  29   2       27.98       24.49      4.98 o 
   2  29   2        9.76       11.88      4.62 o 
   3  29   2        0.21       -2.93      4.80 o 
   0  30   2       21.79       37.68      7.18 o 
   1  30   2       10.57       12.56      6.92 o 
   2  30   2       14.26       14.94      4.98 o 
   3  30   2        1.21       -0.69      5.14 o 
   1  31   2        6.35        7.65      4.80 o 
   2  31   2        0.47       -4.88      4.88 o 
   0  32   2        3.51        4.61      6.66 o 
   1  32   2        0.49       -3.46      5.07 o 
   2  32   2        0.71       -4.88      4.88 o 
   1  33   2        0.18        5.02      5.34 o 
   2   0   3      493.94      566.96     25.10 o 
   4   0   3      140.75      120.73      9.48 o 
   6   0   3       14.06       22.04      5.90 o 
   0   1   3     6743.05     7144.57    466.26 o 
   1   1   3     1259.07     1402.94     42.93 o 
   2   1   3     5711.92     5972.36    185.52 o 
   3   1   3        7.15        8.07      2.17 o 
   4   1   3     1190.63     1094.20     70.49 o 
   5   1   3       43.59       41.63      6.92 o 
   6   1   3      153.06      145.81      8.61 o 
   7   1   3        5.87       12.75     10.89 o 
   1   2   3     2428.21     2582.22     78.98 o 
   2   2   3      188.24      202.14      6.50 o 
   3   2   3     2653.21     2420.37    108.39 o 
   4   2   3        0.40        3.92      2.62 o 
   5   2   3      631.76      593.41     26.82 o 
   6   2   3        3.46        4.96      3.98 o 
   7   2   3      127.72      134.47      8.70 o 
   1   3   3     1947.91     1978.60     50.81 o 
   2   3   3      163.04      169.18     11.28 o 
   3   3   3       12.55       16.42      2.36 o 
   4   3   3      302.62      276.62     19.22 o 
   5   3   3       46.41       47.86      4.26 o 
   6   3   3       35.47       33.33      4.62 o 
   7   3   3        6.51        2.48      4.98 o 
   2   4   3      406.12      483.65     14.11 o 
   3   4   3     1334.42     1313.20     56.73 o 
   4   4   3       69.42       70.19      5.26 o 
   5   4   3      242.86      226.40     12.14 o 
   6   4   3        8.21        3.22      4.08 o 
   0   5   3    10740.07    11347.35    523.52 o 
   1   5   3      267.67      288.92      7.53 o 
   2   5   3    11543.21    11925.58    336.91 o 
   3   5   3      524.67      521.23     23.29 o 
   4   5   3      781.11      777.33     36.79 o 
   5   5   3      104.44      105.60      6.80 o 
   6   5   3      262.45      252.70     12.68 o 
   1   6   3     3417.70     3492.81    103.06 o 
   2   6   3      256.60      273.65      9.19 o 
   3   6   3     1106.67     1045.18     31.66 o 
   4   6   3        0.10        0.38      3.97 o 
   5   6   3      186.12      179.33      9.42 o 
   6   6   3       13.90       18.40      4.34 o 
   0   7   3     1331.96     1576.56     57.08 o 
   1   7   3      120.50      106.97      3.29 o 
   2   7   3      827.58      833.75     24.19 o 
   3   7   3      103.53      108.04      3.59 o 
   4   7   3       42.94       46.01      4.17 o 
   5   7   3       44.53       41.72      4.26 o 
   6   7   3        4.87        7.66      4.16 o 
   1   8   3     6157.29     6101.08    153.02 o 
   2   8   3      364.74      392.68     11.46 o 
   3   8   3     2224.44     2163.02     61.57 o 
   4   8   3      101.13       82.11      4.58 o 
   5   8   3      400.15      402.93     16.22 o 
   6   8   3        5.41        7.99      3.30 o 
   0   9   3     1730.46     1842.37     83.69 o 
   1   9   3       54.68       64.11      3.19 o 
   2   9   3     5273.64     5109.96    141.86 o 
   3   9   3       37.21       46.05      2.22 o 
   4   9   3      166.26      176.54      9.33 o 
   5   9   3       51.13       46.96      3.55 o 
   6   9   3      152.38      159.04      7.49 o 
   1  10   3      948.76      963.24     28.24 o 
   2  10   3       32.80       38.74      2.15 o 
   3  10   3       69.63       67.30      3.07 o 
   4  10   3      101.21       94.33      5.73 o 
   5  10   3        7.32        4.10      2.75 o 
   6  10   3       23.16       20.25      3.66 o 
   0  11   3     3269.83     3456.29    156.25 o 
   1  11   3      148.41      169.00      5.33 o 
   2  11   3     1258.45     1216.44     35.06 o 
   3  11   3       24.18       25.99      1.78 o 
   4  11   3      205.80      205.06     11.87 o 
   5  11   3       11.73       15.31      2.95 o 
   6  11   3       61.04       80.09      4.92 o 
   1  12   3     1815.94     1717.10     48.72 o 
   2  12   3        0.43        3.86      1.29 o 
   3  12   3     1170.75     1094.09     30.69 o 
   4  12   3       14.22       13.79      2.17 o 
   5  12   3      218.48      218.98     10.10 o 
   6  12   3        1.02        1.87      3.44 o 
   0  13   3     1281.60     1172.72     54.14 o 
   1  13   3      152.51      157.49      4.96 o 
   2  13   3      599.51      577.19     16.61 o 
   3  13   3      180.64      157.75      5.24 o 
   4  13   3       28.44       22.96      2.56 o 
   5  13   3       30.68       31.97      3.40 o 
   6  13   3       11.31       15.09      3.88 o 
   1  14   3      588.80      585.94     16.60 o 
   2  14   3       55.63       64.61      2.76 o 
   3  14   3      155.42      148.53      5.19 o 
   4  14   3       26.77       26.82      2.50 o 
   5  14   3       59.59       68.35      5.03 o 
   6  14   3        3.62       -1.92      3.96 o 
   1  15   3        9.44       12.83      1.76 o 
   2  15   3     1019.21      929.96     28.78 o 
   3  15   3      179.74      170.07      5.71 o 
   4  15   3      158.07      157.13      6.24 o 
   5  15   3        1.27        1.01      2.68 o 
   6  15   3       65.82       84.32      5.26 o 
   1  16   3      350.38      383.32     11.88 o 
   2  16   3       51.21       47.16      2.37 o 
   3  16   3      222.24      224.21      7.14 o 
   4  16   3       27.02       18.57      2.46 o 
   5  16   3       80.23       87.66      4.73 o 
   6  16   3        0.52       -2.63      6.15 o 
   0  17   3      148.12      156.67      8.76 o 
   1  17   3       20.69       25.09      2.18 o 
   2  17   3      166.28      151.02      5.62 o 
   3  17   3        6.45       13.03      2.05 o 
   4  17   3        7.27        6.81      2.38 o 
   5  17   3        6.39        5.56      2.85 o 
   6  17   3        7.08       18.83      5.22 o 
   1  18   3      352.93      349.71     12.06 o 
   2  18   3       61.12       68.01      3.51 o 
   3  18   3      252.79      241.79      8.09 o 
   4  18   3       52.52       63.45      4.32 o 
   5  18   3       46.03       41.98      4.12 o 
   0  19   3      426.58      431.22     21.35 o 
   1  19   3       50.22       56.93      3.00 o 
   2  19   3      709.59      649.37     21.06 o 
   3  19   3       84.19       83.04      4.24 o 
   4  19   3       59.11       73.81      4.72 o 
   5  19   3        6.48        5.15      3.51 o 
   1  20   3       21.51       18.30      2.19 o 
   2  20   3       55.66       50.13      3.03 o 
   3  20   3       23.72       29.26      2.78 o 
   4  20   3        6.51        1.21      3.03 o 
   5  20   3        3.32        7.29      3.68 o 
   0  21   3      224.56      207.85     17.17 o 
   1  21   3       99.10       95.21      5.07 o 
   2  21   3      291.34      262.69      8.77 o 
   3  21   3        4.43        3.24      2.71 o 
   4  21   3       13.12       13.79      5.67 o 
   5  21   3        1.73        3.17      3.75 o 
   1  22   3      163.80      174.88      9.25 o 
   2  22   3        2.34        1.41      2.78 o 
   3  22   3      121.13      127.73      6.38 o 
   4  22   3        0.83       -1.32      3.26 o 
   5  22   3       21.75       30.60      6.66 o 
   0  23   3        3.00       -1.49      3.02 o 
   1  23   3       18.15       23.86      3.37 o 
   2  23   3      112.91      111.69      5.62 o 
   3  23   3       11.69       12.41      6.79 o 
   4  23   3        4.18       14.41      4.70 o 
   5  23   3        1.74        4.20      5.07 o 
   1  24   3        4.23        5.93      2.31 o 
   2  24   3       42.45       42.71      3.75 o 
   3  24   3        2.26        2.89      3.98 o 
   4  24   3        6.43        6.37      4.78 o 
   0  25   3      134.28      145.59     12.05 o 
   1  25   3        5.44        3.59      3.81 o 
   2  25   3       91.01       92.95      9.22 o 
   3  25   3        0.57        0.55      4.61 o 
   4  25   3       14.20       16.33      8.46 o 
   1  26   3       47.44       58.31      5.53 o 
   2  26   3        8.19       13.59      4.16 o 
   3  26   3       24.36       30.64      4.96 o 
   4  26   3        0.43        8.03      5.14 o 
   0  27   3       30.50       18.46      6.15 o 
   1  27   3       12.27       12.63      4.26 o 
   2  27   3        7.51        9.61      4.34 o 
   3  27   3        5.07        7.63      4.67 o 
   4  27   3        0.73       -4.99      4.99 o 
   1  28   3        0.44        0.32      4.26 o 
   2  28   3        8.10        3.70      4.52 o 
   3  28   3       10.70       13.56      4.96 o 
   0  29   3        5.03        7.18      6.15 o 
   1  29   3        0.14        3.33      4.53 o 
   2  29   3       16.81       21.68      4.98 o 
   3  29   3        0.79       -6.46      8.33 o 
   1  30   3        7.67       11.41      4.89 o 
   2  30   3        0.25       -4.45      8.46 o 
   0  31   3        0.48       -6.15      6.15 o 
   1  31   3        4.40        5.31      4.98 o 
   2  31   3       11.48        4.11      7.82 o 
   1  32   3        8.64        7.82      5.14 o 
   0  33   3        0.75       10.77      7.18 o 
   0   0   4    11169.15    11269.88    701.56 o 
   2   0   4     4143.58     4317.15    193.03 o 
   4   0   4     1279.62     1251.64     75.87 o 
   6   0   4      254.02      268.37     18.97 o 
   1   1   4     4977.42     5054.57    156.23 o 
   2   1   4       55.92       69.88      3.55 o 
   3   1   4     1030.92      998.84     36.70 o 
   4   1   4       98.95      117.69      7.05 o 
   5   1   4      160.39      165.14      9.24 o 
   6   1   4       10.14       17.61      4.44 o 
   1   2   4       97.54      124.56      5.03 o 
   2   2   4      581.64      632.53     19.99 o 
   3   2   4       76.49       81.18      4.04 o 
   4   2   4      286.61      260.91     11.78 o 
   5   2   4       34.52       32.63      4.17 o 
   6   2   4       15.65       18.97      4.61 o 
   1   3   4     4978.46     5220.53    164.63 o 
   2   3   4      459.97      475.96     13.54 o 
   3   3   4     1821.46     1801.13     64.13 o 
   4   3   4       65.09       68.44      6.28 o 
   5   3   4      249.90      263.24     13.41 o 
   6   3   4        5.56        3.97      5.00 o 
   0   4   4     4448.01     4564.97    157.07 o 
   1   4   4      187.27      207.40      6.05 o 
   2   4   4     4913.09     4824.25    137.51 o 
   3   4   4       99.21       99.05      4.58 o 
   4   4   4      976.64      949.95     42.32 o 
   5   4   4       42.60       40.67      4.44 o 
   6   4   4      109.84      108.45      7.52 o 
   1   5   4       47.96       48.80      1.70 o 
   2   5   4        4.70        6.59      1.32 o 
   3   5   4       32.19       36.80      2.26 o 
   4   5   4       36.17       47.56      3.71 o 
   5   5   4        5.99        8.91      3.53 o 
   6   5   4        3.90        1.40      4.16 o 
   0   6   4     2162.63     2023.03     75.16 o 
   1   6   4      143.34      160.95      4.38 o 
   2   6   4     1226.78     1248.58     40.05 o 
   3   6   4      161.41      193.69      6.73 o 
   5   6   4       39.36       43.22      4.35 o 
   6   6   4      162.74      152.40      9.15 o 
   1   7   4     2971.55     2945.91     77.33 o 
   2   7   4      951.94      931.73     26.60 o 
   3   7   4     1532.30     1436.18     41.87 o 
   4   7   4       17.52       11.42      2.22 o 
   5   7   4      396.05      370.03     13.91 o 
   6   7   4        2.29        6.52      4.26 o 
   0   8   4      638.05      680.58     30.36 o 
   1   8   4       85.47       92.53      4.28 o 
   2   8   4      338.49      299.13      8.96 o 
   3   8   4      234.89      221.41      6.99 o 
   4   8   4       64.25       62.64      4.04 o 
   5   8   4        4.25        7.08      2.79 o 
   6   8   4       21.56       22.57      4.62 o 
   1   9   4     1097.45     1144.91     30.20 o 
   2   9   4      368.32      328.44      9.65 o 
   3   9   4      343.49      328.46      9.97 o 
   4   9   4       41.53       44.55      2.94 o 
   5   9   4       48.87       51.65      4.80 o 
   6   9   4        0.86        2.00      4.26 o 
   0  10   4     1863.64     1809.34     64.17 o 
   1  10   4      185.00      213.10      5.83 o 
   2  10   4     2594.69     2410.41     69.58 o 
   3  10   4       58.83       54.18      2.72 o 
   4  10   4      593.43      554.53     17.25 o 
   5  10   4        6.58        8.65      3.71 o 
   6  10   4      159.32      159.65      9.42 o 
   1  11   4      815.29      767.83     21.78 o 
   2  11   4        6.84       11.58      1.73 o 
   3  11   4      352.84      345.12     10.65 o 
   4  11   4       72.20       72.07      3.82 o 
   5  11   4      151.62      153.45      8.16 o 
   6  11   4        0.99        1.67      4.44 o 
   0  12   4      145.28      126.12     10.64 o 
   1  12   4       37.88       42.26      2.03 o 
   2  12   4      243.27      239.68      6.96 o 
   3  12   4      249.09      217.86      7.21 o 
   4  12   4       44.52       52.85      3.00 o 
   5  12   4       18.26       23.56     10.38 o 
   6  12   4        3.19        5.10      4.62 o 
   1  13   4     1834.26     1848.56     52.29 o 
   2  13   4       22.09       22.49      1.76 o 
   3  13   4      808.65      724.94     22.17 o 
   4  13   4       49.54       56.56      3.07 o 
   5  13   4      125.81      115.71      7.56 o 
   6  13   4        0.30        2.55      4.52 o 
   0  14   4      653.33      565.90     26.99 o 
   1  14   4        2.24        3.67      1.35 o 
   2  14   4      952.95      913.16     25.86 o 
   3  14   4      158.11      146.00      5.03 o 
   4  14   4      213.10      209.09      7.62 o 
   5  14   4       24.00       18.88      4.08 o 
   6  14   4       60.06       64.00      6.07 o 
   1  15   4      126.13      140.96      5.35 o 
   2  15   4       33.87       41.45      2.26 o 
   3  15   4      119.84      117.47      4.36 o 
   4  15   4        6.33        8.44      2.33 o 
   5  15   4        3.06        1.24      3.25 o 
   6  15   4        1.26        7.35      4.80 o 
   0  16   4      529.75      502.22     22.09 o 
   1  16   4       13.04       14.71      2.04 o 
   2  16   4      404.39      390.66     12.90 o 
   3  16   4       77.12       70.54      3.29 o 
   4  16   4       80.45       82.44      4.25 o 
   5  16   4        6.86       -0.23      3.99 o 
   1  17   4     1200.67     1145.09     35.85 o 
   2  17   4      184.87      191.20      7.07 o 
   3  17   4      333.79      333.41     11.62 o 
   4  17   4       11.81       14.00      3.00 o 
   5  17   4       47.95       52.57      5.40 o 
   0  18   4      192.76      178.55      9.69 o 
   1  18   4       44.45       50.93      2.94 o 
   2  18   4       29.59       32.69      2.74 o 
   3  18   4       34.22       29.20      2.77 o 
   4  18   4       29.96       31.93      3.29 o 
   5  18   4        5.75        2.20      4.42 o 
   1  19   4       12.52        6.85      2.11 o 
   2  19   4        4.62        3.74      2.29 o 
   3  19   4       39.26       36.05      4.14 o 
   4  19   4       10.24        7.62      3.09 o 
   5  19   4        4.89       13.97      9.61 o 
   0  20   4      220.00      223.84     11.32 o 
   1  20   4        3.22        5.22      2.17 o 
   2  20   4      252.36      251.95      9.54 o 
   3  20   4        0.76       -0.92      2.51 o 
   4  20   4      111.61      123.54      6.44 o 
   5  20   4        4.72        6.59      4.67 o 
   1  21   4      137.76      141.52      5.72 o 
   2  21   4       21.63       23.00      2.62 o 
   3  21   4       72.18       78.45      4.15 o 
   4  21   4        0.61        0.45      3.33 o 
   5  21   4        2.16       -1.62      4.67 o 
   0  22   4       76.55       72.70      5.53 o 
   1  22   4       10.92       11.83      2.39 o 
   2  22   4        1.33        1.76      2.49 o 
   3  22   4       21.21       22.55      2.95 o 
   4  22   4        3.18        1.93      3.48 o 
   5  22   4        4.26        5.73      4.92 o 
   1  23   4      151.62      146.64      6.14 o 
   2  23   4        1.74       -2.21      2.51 o 
   3  23   4       44.28       47.41      3.52 o 
   4  23   4        0.61        1.62      3.57 o 
   0  24   4       78.39       88.49      6.16 o 
   1  24   4        8.36        2.74      2.48 o 
   2  24   4       29.82       31.57      3.09 o 
   3  24   4        1.98        4.32      3.47 o 
   4  24   4       25.98       24.35      7.95 o 
   1  25   4        1.48       -2.44      2.53 o 
   2  25   4        1.06        0.41      3.65 o 
   3  25   4        0.14       -0.44      3.61 o 
   4  25   4        1.96       10.51      7.43 o 
   0  26   4       16.86        8.20      5.90 o 
   1  26   4       16.96       20.57      5.77 o 
   2  26   4       25.57       27.87      3.82 o 
   3  26   4        5.15       11.61      4.67 o 
   4  26   4       11.10       27.43      8.20 o 
   1  27   4       33.12       34.48      4.98 o 
   2  27   4        9.78       11.91      4.44 o 
   3  27   4        7.75        8.58      4.74 o 
   0  28   4       15.33       20.25      6.41 o 
   1  28   4        6.05        3.72      4.44 o 
   2  28   4       37.36       48.89      5.53 o 
   3  28   4        1.49       -4.68      4.68 o 
   1  29   4       13.34        9.61      4.71 o 
   2  29   4        0.83       -4.62      4.62 o 
   3  29   4        4.88       -2.71      5.04 o 
   0  30   4       11.81        8.72      6.66 o 
   1  30   4        4.75        0.55      4.80 o 
   2  30   4        5.63        6.14      5.04 o 
   1  31   4        1.96        8.89      4.98 o 
   0  32   4        1.55        6.92      7.18 o 
   2   0   5      319.20      305.82     16.79 o 
   4   0   5       10.42       16.92      4.61 o 
   6   0   5       25.77       25.63      6.66 o 
   0   1   5     1499.22     1479.14     62.53 o 
   1   1   5      561.52      568.94     18.33 o 
   2   1   5     1693.24     1682.67     51.78 o 
   3   1   5       79.54       80.89      3.71 o 
   4   1   5      413.32      393.08     19.39 o 
   5   1   5       12.67        9.23      3.89 o 
   6   1   5      114.54      110.70      7.79 o 
   1   2   5     4246.50     4271.21    139.41 o 
   2   2   5       50.23       57.81      3.04 o 
   3   2   5     1554.90     1558.24     48.61 o 
   4   2   5       37.23       37.82      4.08 o 
   5   2   5      402.75      389.86     17.40 o 
   6   2   5        5.25        6.02      5.51 o 
   0   3   5      114.84      107.14      9.23 o 
   1   3   5       51.22       73.19      4.99 o 
   2   3   5      354.33      370.62     12.56 o 
   3   3   5       17.66       24.83      2.27 o 
   4   3   5       53.52       60.91      4.35 o 
   5   3   5      105.82       94.61      6.43 o 
   6   3   5       36.12       34.35      5.07 o 
   1   4   5     2266.70     2226.84     70.62 o 
   2   4   5      123.51      130.31      4.58 o 
   3   4   5      816.51      790.47     26.36 o 
   4   4   5       38.33       45.22      3.89 o 
   5   4   5      152.63      154.76      8.61 o 
   6   4   5       13.92        4.86      4.62 o 
   0   5   5     4473.13     4573.84    165.16 o 
   1   5   5      125.93      141.12      4.28 o 
   2   5   5     2362.85     2268.21     62.48 o 
   3   5   5       34.96       42.18      2.39 o 
   4   5   5      870.82      798.98     37.88 o 
   5   5   5        3.85        5.00      3.81 o 
   6   5   5       98.28      102.11      7.61 o 
   1   6   5     1526.45     1532.23     44.15 o 
   2   6   5       93.44       99.87      3.22 o 
   3   6   5      572.47      538.07     16.78 o 
   4   6   5       98.11      105.20      6.52 o 
   5   6   5      107.42      110.73      7.25 o 
   6   6   5       20.40       19.75      4.80 o 
   0   7   5      178.26      195.06     12.05 o 
   1   7   5      515.41      541.38     14.10 o 
   2   7   5      159.66      161.12      5.04 o 
   3   7   5      286.24      279.74     10.03 o 
   4   7   5       97.46       98.85      7.95 o 
   5   7   5       42.15       38.32      4.53 o 
   6   7   5        5.47        3.02      5.13 o 
   1   8   5     2475.77     2554.83     66.77 o 
   2   8   5       51.54       58.20      2.39 o 
   3   8   5     1213.51     1121.42     35.45 o 
   4   8   5        4.55        6.41      3.26 o 
   5   8   5      250.03      258.13     13.23 o 
   6   8   5        3.26        6.41      8.20 o 
   0   9   5     3482.92     3445.71    128.09 o 
   1   9   5       59.96       64.56      2.34 o 
   2   9   5     1154.51     1095.34     29.19 o 
   3   9   5      161.44      154.54      5.32 o 
   4   9   5      469.86      422.17     20.12 o 
   5   9   5        1.43        5.17      3.89 o 
   6   9   5       45.41       49.71      6.54 o 
   1  10   5       92.60       90.60      2.99 o 
   2  10   5      460.11      433.64     12.79 o 
   3  10   5      181.99      170.66      5.68 o 
   4  10   5       88.72       87.29      5.98 o 
   5  10   5        0.31       -3.79      3.79 o 
   6  10   5       14.93       16.13      5.07 o 
   0  11   5      567.69      556.56     25.01 o 
   1  11   5       85.71       95.94      3.50 o 
   2  11   5      762.80      708.98     20.85 o 
   3  11   5      122.72      113.42      4.28 o 
   4  11   5      184.39      188.98     12.56 o 
   5  11   5        9.05        3.86      3.89 o 
   6  11   5       42.12       48.46      5.80 o 
   1  12   5     1143.54     1071.41     28.07 o 
   2  12   5       36.41       40.86      2.22 o 
   3  12   5      472.13      443.16     13.54 o 
   4  12   5       27.31       26.88      3.06 o 
   5  12   5      142.21      141.97      8.88 o 
   6  12   5        0.92       -2.53      6.15 o 
   0  13   5      212.71      219.17      9.97 o 
   1  13   5        8.15       12.98      1.56 o 
   2  13   5      301.13      296.68      8.75 o 
   3  13   5      152.43      145.08      5.06 o 
   4  13   5       78.37       77.87      4.83 o 
   5  13   5        0.61       -0.59      4.08 o 
   6  13   5        8.90        5.61      6.54 o 
   1  14   5      171.54      169.62      6.63 o 
   2  14   5      112.45      106.47      4.10 o 
   3  14   5      170.71      177.37      5.54 o 
   4  14   5       21.03       21.89      3.83 o 
   5  14   5       24.15       29.03      4.62 o 
   0  15   5      647.40      642.18     29.98 o 
   1  15   5       57.52       60.38      3.13 o 
   2  15   5      514.57      489.70     16.81 o 
   3  15   5       28.62       29.94      2.66 o 
   4  15   5      123.03      132.94      6.26 o 
   5  15   5        3.93        1.96      4.16 o 
   1  16   5      133.83      145.21      5.89 o 
   2  16   5      105.42       98.36      4.54 o 
   3  16   5      148.07      153.73      6.89 o 
   4  16   5       11.30       11.21      4.23 o 
   5  16   5       33.39       47.68      7.18 o 
   0  17   5      135.55      119.64      6.80 o 
   1  17   5       99.62       91.19      5.96 o 
   2  17   5       18.41       16.56      2.38 o 
   3  17   5       16.43       23.30      3.16 o 
   4  17   5        7.72       11.86      3.98 o 
   5  17   5        6.60       10.25      4.53 o 
   1  18   5      447.68      434.12     17.65 o 
   2  18   5        0.22        0.89      2.29 o 
   3  18   5      120.67      127.89      6.38 o 
   4  18   5        7.21        8.97      4.05 o 
   5  18   5       39.58       40.48      5.51 o 
   0  19   5      290.06      277.56     13.68 o 
   1  19   5       37.33       35.45      2.72 o 
   2  19   5      255.83      270.60      8.84 o 
   3  19   5       24.48       18.65      3.45 o 
   4  19   5       57.71       65.68      5.79 o 
   5  19   5        3.21        4.00      4.70 o 
   1  20   5       10.59       11.43      2.37 o 
   2  20   5        6.89        9.71      2.57 o 
   3  20   5        1.64       -0.26      3.11 o 
   4  20   5        0.60       -0.96      4.12 o 
   5  20   5        4.05        0.20      5.77 o 
   0  21   5      113.96      120.91      7.24 o 
   1  21   5       12.74       10.26      3.11 o 
   2  21   5       36.52       44.55      3.25 o 
   3  21   5        0.37        2.75      3.31 o 
   4  21   5       20.56       22.75      8.07 o 
   1  22   5      182.04      192.24      7.56 o 
   2  22   5        0.50       -0.65      3.14 o 
   3  22   5       68.05       88.48      5.49 o 
   4  22   5        2.68        7.84      5.00 o 
   0  23   5       84.13       88.52      6.70 o 
   1  23   5       45.78       43.29      3.27 o 
   2  23   5       20.21       25.61      3.04 o 
   3  23   5        2.90        2.77      3.54 o 
   4  23   5       11.61        8.19      4.62 o 
   1  24   5       30.41       31.37      8.35 o 
   2  24   5        6.80        7.88      2.87 o 
   3  24   5        8.79        2.99      4.15 o 
   4  24   5        4.48       16.66      7.95 o 
   0  25   5       25.17       23.10      5.51 o 
   1  25   5       25.06       21.99      2.96 o 
   2  25   5       40.88       38.44      3.42 o 
   3  25   5        6.51        6.15      4.89 o 
   1  26   5       21.63       26.94      3.05 o 
   2  26   5        0.77        1.99      3.55 o 
   3  26   5       10.64       11.66      6.79 o 
   0  27   5        6.50       15.64      6.15 o 
   1  27   5        3.67       -1.47      4.26 o 
   2  27   5        1.76        6.76      4.62 o 
   3  27   5        1.58        1.03      7.69 o 
   1  28   5        7.27        2.44      4.53 o 
   2  28   5        0.10        4.36      6.92 o 
   0  29   5        3.79       -0.26      6.41 o 
   1  29   5        0.93        3.72      4.53 o 
   2  29   5        9.96        1.54      7.18 o 
   1  30   5        5.95        1.79      6.79 o 
   0  31   5       10.11        6.41      6.92 o 
   0   0   6     5021.70     4706.66    295.54 o 
   2   0   6     2569.52     2529.10    115.55 o 
   4   0   6      910.65      833.83     51.78 o 
   6   0   6       32.95       35.12      8.20 o 
   1   1   6      695.75      657.37     20.22 o 
   2   1   6       23.81       28.94      3.37 o 
   3   1   6      670.57      661.39     20.57 o 
   4   1   6       50.42       51.58      4.44 o 
   5   1   6      119.23      121.03      7.52 o 
   6   1   6        3.21        0.51      4.89 o 
   0   2   6      699.79      639.18     30.27 o 
   1   2   6       59.17       70.07      4.29 o 
   2   2   6      140.56      167.46      5.80 o 
   3   2   6      282.54      281.08      9.80 o 
   4   2   6       21.87       30.57      3.99 o 
   5   2   6        8.95        7.05      4.17 o 
   6   2   6       11.95       23.58      5.16 o 
   1   3   6     1530.87     1382.59     43.58 o 
   2   3   6       36.56       46.11      2.92 o 
   3   3   6     1083.28     1021.31     32.71 o 
   4   3   6       23.11       28.04      3.89 o 
   5   3   6      291.90      289.76     13.77 o 
   6   3   6        3.43        2.54     10.89 o 
   0   4   6     2845.48     2733.46    119.53 o 
   1   4   6       49.12       62.17      3.04 o 
   2   4   6      835.21      826.24     26.75 o 
   3   4   6       57.05       61.08      3.13 o 
   4   4   6      392.10      372.57     16.95 o 
   5   4   6        5.69       -0.64      4.08 o 
   6   4   6       46.42       53.07      5.98 o 
   1   5   6      125.74      124.62      5.14 o 
   2   5   6       15.73       13.04      1.97 o 
   3   5   6       57.26       61.18      3.20 o 
   4   5   6       14.62        7.78      3.97 o 
   5   5   6        7.98        9.72      4.26 o 
   6   5   6        3.20        3.59      6.92 o 
   0   6   6     1255.19     1322.64     82.79 o 
   1   6   6      178.63      178.15      6.53 o 
   2   6   6     1248.03     1268.50     40.47 o 
   3   6   6       13.04       17.05      2.75 o 
   4   6   6      250.26      243.81      9.81 o 
   5   6   6       21.17       19.35      4.35 o 
   6   6   6       36.95       41.08      6.79 o 
   1   7   6     1402.86     1349.74     37.51 o 
   2   7   6       47.61       55.84      2.86 o 
   3   7   6      703.02      674.08     24.47 o 
   4   7   6       11.28       13.70      3.48 o 
   5   7   6      166.20      156.60      9.15 o 
   6   7   6        2.09        4.26      4.96 o 
   0   8   6      444.80      385.67     18.03 o 
   1   8   6       55.85       59.50      3.33 o 
   2   8   6      152.58      144.06      4.99 o 
   3   8   6      403.40      347.93     13.12 o 
   4   8   6       33.19       42.84      3.86 o 
   5   8   6       23.40       24.64      4.44 o 
   6   8   6       14.57       15.14      5.25 o 
   1   9   6      435.32      458.45     11.58 o 
   2   9   6       51.80       58.26      2.81 o 
   3   9   6      172.61      183.41      7.74 o 
   4   9   6       10.63       13.73      3.18 o 
   5   9   6       32.11       32.52     10.00 o 
   6   9   6        3.44       -1.08      4.88 o 
   0  10   6     1527.45     1487.30     53.97 o 
   1  10   6       41.70       45.05      2.02 o 
   2  10   6      780.74      763.49     24.91 o 
   3  10   6       77.57       74.51      3.83 o 
   4  10   6      358.70      346.56     12.92 o 
   5  10   6        1.29        2.18      4.17 o 
   1  11   6      521.85      519.30     13.77 o 
   2  11   6       14.00       17.48      2.17 o 
   3  11   6      166.37      169.66      6.53 o 
   4  11   6       49.40       54.59      4.32 o 
   5  11   6       38.48       40.56      5.07 o 
   0  12   6      149.61      170.97      8.59 o 
   1  12   6        6.51        7.31      2.68 o 
   2  12   6       99.75       89.01      4.34 o 
   3  12   6      193.84      197.66      7.30 o 
   4  12   6       24.64       22.69      3.54 o 
   5  12   6       27.48       28.51      8.46 o 
   1  13   6      981.38      943.77     29.30 o 
   2  13   6       16.65       21.22      2.43 o 
   3  13   6      276.76      264.25      9.41 o 
   4  13   6        3.41        3.25      3.36 o 
   5  13   6       68.85       71.79      6.25 o 
   0  14   6     1256.96     1193.18     53.16 o 
   1  14   6       42.66       43.24      2.70 o 
   2  14   6      356.91      364.37     15.63 o 
   3  14   6       34.72       35.15      3.51 o 
   4  14   6      210.90      199.21      8.71 o 
   5  14   6        6.66        3.84      6.41 o 
   1  15   6       38.82       38.03      2.72 o 
   2  15   6       97.52       90.56      5.32 o 
   3  15   6        6.00        8.83      3.02 o 
   4  15   6       22.58       15.82      3.76 o 
   5  15   6        3.63        3.08      6.15 o 
   0  16   6      208.56      191.09      9.06 o 
   1  16   6       18.59       16.10      2.87 o 
   2  16   6      226.23      216.02      9.57 o 
   3  16   6       28.64       27.21      3.46 o 
   4  16   6       59.67       59.97      5.32 o 
   5  16   6        2.12        2.56      6.41 o 
   1  17   6      206.57      206.52      7.24 o 
   2  17   6       15.71       19.61      3.14 o 
   3  17   6      153.96      156.56      7.43 o 
   4  17   6        1.43        1.37      3.57 o 
   5  17   6       40.73       37.42      7.69 o 
   0  18   6      175.18      181.16      9.88 o 
   1  18   6       59.35       55.20      6.77 o 
   2  18   6      110.95      121.65      6.36 o 
   3  18   6        2.13        5.16      3.27 o 
   4  18   6       46.29       52.36      4.64 o 
   5  18   6        7.90        9.23      6.92 o 
   1  19   6       17.34       20.34      2.54 o 
   2  19   6        5.92        5.51      3.10 o 
   3  19   6       24.23       27.41      3.74 o 
   4  19   6        2.01        1.40      3.75 o 
   0  20   6      201.14      187.17     10.24 o 
   1  20   6        0.11        7.10      2.86 o 
   2  20   6      119.23      125.20      6.46 o 
   3  20   6        6.31        7.19      3.54 o 
   4  20   6       18.55       25.31      4.43 o 
   1  21   6       21.14       29.35      3.35 o 
   2  21   6        5.15        7.20      3.33 o 
   3  21   6       29.59       32.75      4.12 o 
   4  21   6        6.82        5.51      4.08 o 
   0  22   6        9.94        3.58      3.71 o 
   1  22   6        5.23        3.45      3.01 o 
   2  22   6       15.20       11.61      4.49 o 
   3  22   6        1.21        0.44      4.27 o 
   4  22   6        5.02       10.44      4.85 o 
   1  23   6        4.55        2.02      3.15 o 
   2  23   6        0.46        4.02      3.44 o 
   3  23   6       23.16       25.04      4.19 o 
   4  23   6        2.83        4.21      4.96 o 
   0  24   6       37.11       43.29      7.43 o 
   1  24   6        2.73        0.98      3.86 o 
   2  24   6       37.53       39.61      4.26 o 
   3  24   6        3.83        6.64      6.82 o 
   1  25   6        0.18        3.75      3.34 o 
   2  25   6        1.32        3.24      3.61 o 
   3  25   6        7.34        9.39      4.24 o 
   0  26   6       67.36       58.75      5.53 o 
   1  26   6        3.55        1.02      3.34 o 
   2  26   6        5.42        3.81      4.84 o 
   3  26   6        0.38        1.41      5.44 o 
   1  27   6       17.35       16.82      8.84 o 
   2  27   6        0.19        0.64      4.89 o 
   0  28   6       23.45       24.86      6.92 o 
   1  28   6        2.97        3.84      6.92 o 
   2  28   6        2.42       -1.54      7.18 o 
   1  29   6        0.28        2.31      7.18 o 
   2   0   7       48.08       70.71     13.20 o 
   4   0   7       50.87       42.29      6.66 o 
   6   0   7       26.00       11.53      7.95 o 
   0   1   7     1592.03     1414.23     65.43 o 
   1   1   7       54.23       63.99      3.28 o 
   2   1   7      531.28      534.16     17.14 o 
   3   1   7       50.15       48.60      3.04 o 
   4   1   7      267.99      274.91     13.77 o 
   5   1   7       18.12       25.07      4.89 o 
   6   1   7       47.70       46.26      6.25 o 
   1   2   7     1252.47     1230.28     44.50 o 
   2   2   7        3.02        4.16      2.11 o 
   3   2   7      367.96      386.81     12.82 o 
   4   2   7        2.76        1.56      3.10 o 
   5   2   7      171.32      164.90     10.24 o 
   0   3   7      587.78      589.15     28.18 o 
   1   3   7        9.22       13.82      2.66 o 
   2   3   7      172.28      175.48      8.10 o 
   3   3   7        2.02        1.84      2.36 o 
   4   3   7       26.54       29.85      3.64 o 
   5   3   7       15.11       19.17      6.92 o 
   1   4   7      855.06      857.62     25.82 o 
   2   4   7      106.78      101.96      4.38 o 
   3   4   7      230.21      227.51      8.04 o 
   4   4   7       12.06       17.09      3.40 o 
   5   4   7       46.88       45.23      5.44 o 
   0   5   7     2204.94     2101.26     93.62 o 
   1   5   7       57.42       59.67      3.09 o 
   2   5   7      717.89      675.87     21.59 o 
   3   5   7       27.31       30.43      2.71 o 
   4   5   7      462.83      418.63     16.38 o 
   5   5   7        1.19        1.34      4.44 o 
   1   6   7      388.51      401.08     15.39 o 
   2   6   7       30.26       31.46      2.64 o 
   3   6   7      250.90      251.70      8.84 o 
   4   6   7        9.50        3.46      3.39 o 
   5   6   7       69.65       80.49      6.52 o 
   0   7   7       28.52       23.42      3.20 o 
   1   7   7       32.51       40.35      2.69 o 
   2   7   7      123.05      129.42      5.27 o 
   3   7   7       87.67       77.88      4.33 o 
   4   7   7       72.82       71.52      4.77 o 
   5   7   7       22.55       28.27      4.98 o 
   1   8   7     1103.87     1064.54     32.97 o 
   2   8   7       24.77       25.58      2.38 o 
   3   8   7      316.29      297.27     12.18 o 
   4   8   7        6.35       11.16      3.48 o 
   5   8   7       71.61       78.59      6.61 o 
   0   9   7     1066.45     1030.60     47.49 o 
   1   9   7       40.47       48.78      4.03 o 
   2   9   7      495.77      457.95     16.97 o 
   3   9   7       21.51       18.02      3.21 o 
   4   9   7      370.80      329.87     13.56 o 
   5   9   7       13.40       11.24      4.70 o 
   1  10   7       25.86       25.29      1.99 o 
   2  10   7        1.74        4.01      1.81 o 
   3  10   7        8.05        4.39      2.96 o 
   4  10   7        0.45        1.49      3.48 o 
   5  10   7        8.84       16.55      4.80 o 
   1  11   7      105.06       99.46      6.10 o 
   2  11   7      112.89      105.76      4.52 o 
   3  11   7       43.64       42.19      3.75 o 
   4  11   7      209.33      193.26      9.02 o 
   5  11   7        7.32        1.48      4.80 o 
   1  12   7      588.39      585.67     23.23 o 
   2  12   7       22.45       19.49      2.94 o 
   3  12   7      329.31      321.16     12.52 o 
   4  12   7        6.40       10.83      3.66 o 
   5  12   7       51.07       61.85      6.66 o 
   0  13   7       19.94       25.89      5.64 o 
   1  13   7      121.56      117.80      5.83 o 
   2  13   7       28.02       31.55      3.16 o 
   3  13   7       15.86       23.85      4.11 o 
   4  13   7       47.79       53.82      5.95 o 
   5  13   7       13.84       -1.54      7.18 o 
   1  14   7       63.50       62.74      4.29 o 
   2  14   7        1.52       -1.18      2.66 o 
   3  14   7       25.99       25.82      3.54 o 
   4  14   7        2.90        4.73      5.51 o 
   5  14   7        6.87        7.69      6.66 o 
   0  15   7      377.75      362.70     27.94 o 
   1  15   7       19.16       19.61      2.98 o 
   2  15   7      124.12      149.19      6.69 o 
   3  15   7        0.98       -2.65      3.71 o 
   4  15   7      183.35      174.10     10.59 o 
   5  15   7        1.20        1.28      6.66 o 
   1  16   7      203.34      194.70      8.63 o 
   2  16   7       18.98       16.46      5.21 o 
   3  16   7       40.14       45.94      4.12 o 
   4  16   7        3.98        2.36      4.80 o 
   0  17   7      113.16       91.51      9.48 o 
   1  17   7        2.63        3.84      2.83 o 
   2  17   7        8.09        7.68      3.20 o 
   3  17   7        1.42        1.01      3.39 o 
   4  17   7        0.65        1.67      3.82 o 
   1  18   7      174.97      188.05     10.01 o 
   2  18   7        3.14        3.46      4.08 o 
   3  18   7       73.53       72.81      5.04 o 
   4  18   7        0.91       -3.78      3.78 o 
   0  19   7      104.67      110.99     10.51 o 
   1  19   7       12.29       12.66      3.11 o 
   2  19   7       13.65       22.49      4.27 o 
   3  19   7        4.10        8.42      3.66 o 
   4  19   7       32.05       40.21      4.64 o 
   1  20   7       32.03       35.92      3.68 o 
   2  20   7       20.73       16.87      5.69 o 
   3  20   7       10.88        8.06      3.87 o 
   4  20   7        3.43       -1.00      4.17 o 
   0  21   7       98.67       85.61      9.48 o 
   1  21   7        0.78        3.76      4.08 o 
   2  21   7       25.43       34.54      3.94 o 
   3  21   7        0.01       -0.37      3.86 o 
   4  21   7       13.19       14.58      7.18 o 
   1  22   7       99.96      114.55      7.95 o 
   2  22   7        2.99        0.26      3.55 o 
   3  22   7       14.65       15.85      4.22 o 
   0  23   7       54.47       64.08      8.46 o 
   1  23   7        1.19       -1.41      4.17 o 
   2  23   7        8.90        7.68      3.87 o 
   3  23   7        1.98       -0.23      4.09 o 
   1  24   7        9.50       10.63      4.34 o 
   2  24   7        2.47       12.58      3.88 o 
   3  24   7        3.55       -4.28      4.28 o 
   0  25   7       24.86       22.30      6.92 o 
   1  25   7        3.30        8.12      4.42 o 
   2  25   7        4.27        1.55      4.95 o 
   1  26   7        7.55       14.75      4.67 o 
   2  26   7        0.07       -1.43      4.06 o 
   0  27   7       13.64       12.05      6.66 o 
   1  27   7        3.40       -0.98      4.52 o 
   0   0   8      768.73      731.81     46.91 o 
   2   0   8     1045.77      892.78     57.42 o 
   4   0   8      236.19      242.58     12.69 o 
   1   1   8      287.52      291.40     10.03 o 
   2   1   8       71.27       80.70      4.26 o 
   3   1   8      181.91      167.88      6.76 o 
   4   1   8       32.85       29.96      3.46 o 
   5   1   8       44.82       47.60      8.20 o 
   0   2   8       25.23       28.34      3.71 o 
   1   2   8      119.94      133.98      5.60 o 
   2   2   8       36.88       38.82      3.04 o 
   3   2   8       82.57       84.36      4.28 o 
   4   2   8       23.28       26.06      3.99 o 
   5   2   8        6.14        6.25      4.98 o 
   1   3   8      655.92      680.63     22.27 o 
   2   3   8       61.74       72.61      3.86 o 
   3   3   8      490.57      462.73     14.99 o 
   4   3   8       11.03       16.79      3.75 o 
   5   3   8       91.44      103.21      7.43 o 
   0   4   8      372.75      362.45     17.67 o 
   1   4   8       27.62       30.79      2.86 o 
   2   4   8      567.26      536.29     17.27 o 
   3   4   8       15.10       23.02      2.97 o 
   4   4   8      155.83      154.98      7.79 o 
   5   4   8        1.68       -4.50      4.98 o 
   1   5   8      142.87      148.11      5.83 o 
   2   5   8       26.59       32.77      2.90 o 
   3   5   8       13.32       18.98      2.90 o 
   4   5   8       35.67       38.76      4.22 o 
   5   5   8        2.18       -0.69      4.98 o 
   0   6   8      486.40      461.42     20.84 o 
   1   6   8       25.33       30.31      2.88 o 
   2   6   8      246.04      239.95      7.97 o 
   3   6   8       13.68       14.08      2.78 o 
   4   6   8       91.73       97.00      6.14 o 
   5   6   8        0.53       -2.69      4.89 o 
   1   7   8      424.37      432.33     14.61 o 
   2   7   8       23.40       23.96      2.81 o 
   3   7   8      242.15      241.33      8.90 o 
   4   7   8        4.59        6.42      4.35 o 
   5   7   8       64.17       76.01     10.51 o 
   0   8   8      236.80      213.12     11.86 o 
   1   8   8       44.54       52.14      3.27 o 
   2   8   8       29.60       36.52      2.93 o 
   3   8   8        5.48        7.92      2.70 o 
   4   8   8       29.09       26.13      4.17 o 
   5   8   8        1.39        4.36      5.26 o 
   1   9   8      254.34      268.38      9.25 o 
   2   9   8       30.15       35.82      3.88 o 
   3   9   8       85.34       80.46      5.02 o 
   4   9   8       21.56       17.61      4.07 o 
   5   9   8       17.15       15.65      7.18 o 
   0  10   8      603.80      595.45     36.91 o 
   1  10   8       51.17       55.35      6.94 o 
   2  10   8      338.56      337.08     12.97 o 
   3  10   8        0.28        2.23      3.21 o 
   4  10   8       73.80       86.18      5.87 o 
   5  10   8        1.52        5.92      5.25 o 
   1  11   8      191.03      200.16     10.60 o 
   2  11   8       10.92       11.24      6.66 o 
   3  11   8       63.29       77.67      6.31 o 
   4  11   8       31.49       26.98      5.29 o 
   5  11   8       16.89       20.25      7.69 o 
   0  12   8       10.07       10.77      5.38 o 
   1  12   8       36.22       36.91      4.70 o 
   2  12   8       46.01       47.14      5.14 o 
   3  12   8       17.26       12.03      4.78 o 
   4  12   8        5.26       -5.64      5.64 o 
   1  13   8      250.79      246.03     13.14 o 
   2  13   8       16.25       29.23      9.48 o 
   3  13   8      145.81      138.73      9.12 o 
   4  13   8        6.13        2.24      6.28 o 
   0  14   8      268.00      251.97     17.17 o 
   1  14   8       34.27       29.82      4.71 o 
   2  14   8      213.96      206.87     11.32 o 
   3  14   8        2.25       -0.85      4.74 o 
   4  14   8       24.65       22.44      5.47 o 
   1  15   8       12.50       16.86      4.44 o 
   2  15   8       27.09       21.40      4.98 o 
   3  15   8       15.51       20.51      4.92 o 
   4  15   8       15.49       10.66     10.00 o 
   0  16   8      133.79      117.65     10.77 o 
   1  16   8       24.49       29.62      4.70 o 
   2  16   8       51.60       63.05      5.89 o 
   3  16   8       13.42       12.05      3.71 o 
   4  16   8       19.20       12.62      5.42 o 
   1  17   8      140.36      132.21     13.71 o 
   2  17   8        9.32       12.41      4.70 o 
   3  17   8       65.97       72.58      5.24 o 
   4  17   8        0.98        2.30      5.47 o 
   0  18   8       56.09       62.29      7.43 o 
   1  18   8        5.74        5.63      6.41 o 
   2  18   8       34.38       44.76      5.53 o 
   3  18   8        1.83       -2.40      5.07 o 
   4  18   8        4.73        2.30      5.54 o 
   1  19   8        2.57       -4.16      4.16 o 
   2  19   8        3.45        3.02      4.67 o 
   3  19   8       11.41        3.53     12.05 o 
   0  20   8       31.40       33.07      7.18 o 
   1  20   8       17.71       10.95      4.70 o 
   2  20   8       31.37       31.65      5.22 o 
   3  20   8        1.52       -5.14      5.14 o 
   1  21   8       13.40       21.78      4.62 o 
   2  21   8        2.96        0.56      4.80 o 
   3  21   8       24.93       27.30      5.97 o 
   0  22   8        7.20        3.84      6.66 o 
   1  22   8        6.21        5.86      4.70 o 
   2  22   8        1.55        9.74      4.89 o 
   3  22   8        5.32       11.41      8.07 o 
   1  23   8       11.25        3.63      4.62 o 
   2  23   8        3.07        0.03      8.59 o 
   0  24   8        9.78       18.71      7.18 o 
   1  24   8        0.78       -3.86      4.56 o 
   2  24   8       10.35       15.33      8.46 o 
   1  25   8        7.20       15.57      9.23 o 
   0  26   8        4.05       -1.79      6.41 o 
   2   0   9       34.19       34.94      4.74 o 
   4   0   9        4.59       11.03      6.28 o 
   0   1   9      567.78      533.08     25.56 o 
   1   1   9       19.64       23.69      3.07 o 
   2   1   9      102.21      113.89      5.29 o 
   3   1   9       10.56        5.68      3.07 o 
   4   1   9       97.33      105.52      5.44 o 
   5   1   9        1.40        0.38      6.54 o 
   1   2   9      579.95      557.94     19.73 o 
   2   2   9        0.13        2.40      3.04 o 
   3   2   9      155.17      154.92      6.96 o 
   4   2   9        3.99        5.77      3.42 o 
   5   2   9       33.86       45.39      6.34 o 
   0   3   9        6.37        2.67      3.61 o 
   1   3   9       31.77       30.13      3.10 o 
   2   3   9        4.41        0.76      2.85 o 
   3   3   9       30.66       30.27      3.45 o 
   4   3   9       20.49       27.88      5.24 o 
   1   4   9      115.93      117.86     10.47 o 
   2   4   9        2.51        1.32      2.83 o 
   3   4   9       69.34       72.16      4.51 o 
   4   4   9        2.97       -3.64      4.04 o 
   0   5   9      528.23      512.39     24.47 o 
   1   5   9       23.56       29.30      3.11 o 
   2   5   9      302.91      303.87     12.32 o 
   3   5   9        5.77        6.73      3.08 o 
   4   5   9      104.53      111.34      6.85 o 
   1   6   9      291.84      300.51     10.19 o 
   2   6   9        8.90        8.83      2.90 o 
   3   6   9       60.69       72.24      4.27 o 
   4   6   9       12.70       11.37      4.24 o 
   0   7   9      221.81      214.27     11.05 o 
   1   7   9       14.00       18.59      4.22 o 
   2   7   9       13.29        8.77      2.94 o 
   3   7   9       32.44       26.77      4.03 o 
   4   7   9        4.17        2.19      6.56 o 
   1   8   9      212.38      217.77      8.19 o 
   2   8   9        6.56        4.98      3.64 o 
   3   8   9      176.38      174.46      8.23 o 
   4   8   9        1.06       -4.30      4.30 o 
   0   9   9      140.80      136.62     13.33 o 
   1   9   9        6.01        6.87      7.43 o 
   2   9   9      234.78      208.97      9.17 o 
   3   9   9       14.44       12.11      3.87 o 
   4   9   9       37.37       49.76      5.63 o 
   1  10   9        8.63       10.71      4.62 o 
   2  10   9       16.50       15.27      6.15 o 
   3  10   9       14.28       13.95      6.92 o 
   4  10   9        9.53        8.21      5.47 o 
   0  11   9      116.35       96.63     10.25 o 
   1  11   9        3.60       -0.62      4.44 o 
   2  11   9      102.10      112.00      8.06 o 
   3  11   9       20.57       19.12      7.31 o 
   4  11   9       21.99       12.64      5.47 o 
   1  12   9       87.44      102.07      7.34 o 
   2  12   9        4.64        6.42      4.80 o 
   3  12   9       80.81       80.89      7.33 o 
   4  12   9        0.16        3.69      5.42 o 
   0  13   9       70.79       71.51      8.72 o 
   1  13   9       10.94        6.74      4.42 o 
   2  13   9       46.69       45.63      6.92 o 
   3  13   9       21.29       14.28      5.33 o 
   4  13   9       11.82        6.37      5.54 o 
   1  14   9       44.70       39.57      5.34 o 
   2  14   9        2.92        1.25      4.98 o 
   3  14   9       18.39        8.24      5.33 o 
   4  14   9        4.08        4.85      5.54 o 
   0  15   9      104.12      121.24     10.77 o 
   1  15   9        1.46        2.69      6.02 o 
   2  15   9       71.07       73.20      9.87 o 
   3  15   9        1.87        5.18      5.36 o 
   1  16   9        1.14        5.00      6.41 o 
   2  16   9        0.71       -4.78      4.78 o 
   3  16   9       20.94       19.25      5.77 o 
   0  17   9       35.83       38.96      7.43 o 
   1  17   9        5.86       -1.06      4.60 o 
   2  17   9       20.94       23.45      5.33 o 
   3  17   9        6.34       -3.42      5.51 o 
   1  18   9       59.66       58.09      6.05 o 
   2  18   9        3.82        4.82      5.07 o 
   3  18   9       12.07       13.70      5.71 o 
   0  19   9       85.72      110.22     11.28 o 
   1  19   9        1.06       -0.99      4.88 o 
   2  19   9       35.93       39.59      5.95 o 
   1  20   9        4.23        3.12      9.10 o 
   2  20   9        0.87       -5.25      5.25 o 
   0  21   9       20.47       24.35      7.69 o 
   1  21   9        3.74        5.71      5.04 o 
   2  21   9       10.16        5.23      5.25 o 
   1  22   9       28.07       28.93      5.25 o 
   0  23   9       12.76       13.07      7.43 o 
   1  23   9        0.88        1.98      5.04 o 
   0   0  10       40.73       52.03      7.43 o 
   2   0  10      259.64      240.28     12.41 o 
   4   0  10       75.06       95.65     13.33 o 
   1   1  10      133.01      140.36      7.96 o 
   2   1  10       26.06       31.23      3.74 o 
   3   1  10       74.93       76.24      6.81 o 
   4   1  10        5.44       -0.77      3.78 o 
   0   2  10       11.56        9.37      4.16 o 
   1   2  10        4.40        2.16      3.11 o 
   2   2  10       26.88       30.24      4.18 o 
   3   2  10       27.74       23.26      3.64 o 
   4   2  10        3.53        5.37      3.81 o 
   1   3  10      203.87      216.97      8.07 o 
   2   3  10        4.31        2.43      3.30 o 
   3   3  10      108.49      116.06      5.92 o 
   4   3  10        3.81        2.63      4.39 o 
   0   4  10       75.82       90.30      6.34 o 
   1   4  10       20.64       23.16      3.38 o 
   2   4  10      169.02      172.04      7.04 o 
   3   4  10       10.33       12.42      6.43 o 
   4   4  10       35.93       36.89      4.97 o 
   1   5  10       11.93       12.66      3.20 o 
   2   5  10        7.94       13.51      3.48 o 
   3   5  10        1.18        4.42      3.47 o 
   4   5  10        4.54        8.41      5.31 o 
   0   6  10       22.53       23.23      4.44 o 
   1   6  10        5.51        5.60      3.70 o 
   2   6  10      139.72      132.87      7.28 o 
   3   6  10        1.39        7.94      4.27 o 
   4   6  10       17.86       13.87      4.73 o 
   1   7  10      143.08      149.27      7.54 o 
   2   7  10        0.89       -1.10      4.04 o 
   3   7  10       77.81       89.16      6.76 o 
   4   7  10        1.26        5.19      4.57 o 
   0   8  10       32.50       29.99      6.92 o 
   1   8  10        4.48       11.13      4.88 o 
   2   8  10       28.80       27.92      5.80 o 
   3   8  10        5.81        7.06      5.33 o 
   1   9  10       25.91       32.95      5.33 o 
   2   9  10        8.81        7.80      5.25 o 
   3   9  10       22.12       21.28      5.69 o 
   0  10  10      106.43      105.09     11.28 o 
   1  10  10        0.64        0.74      4.70 o 
   2  10  10      153.98      144.20     20.89 o 
   3  10  10        2.55       -5.18      5.33 o 
   1  11  10       48.42       54.57      6.66 o 
   2  11  10        6.17       12.44      7.43 o 
   3  11  10       17.72       25.51      5.87 o 
   0  12  10       19.90       10.00      6.41 o 
   1  12  10        4.86        2.82      4.89 o 
   2  12  10        7.51       12.51      5.34 o 
   3  12  10        0.97       -0.23      5.58 o 
   1  13  10       76.80       81.19      6.70 o 
   2  13  10        2.37        1.15      7.18 o 
   3  13  10       24.56       17.15      8.59 o 
   0  14  10       54.59       77.41      9.23 o 
   1  14  10       17.93        4.32      5.00 o 
   2  14  10       69.23       79.52      7.06 o 
   3  14  10        2.66        1.31      5.69 o 
   1  15  10       23.35       15.85      5.14 o 
   2  15  10        2.34       -5.43      5.43 o 
   0  16  10        6.75        3.84      6.92 o 
   1  16  10        0.35       -5.00     13.97 o 
   2  16  10       28.98       20.79      5.69 o 
   1  17  10       46.57       60.84      6.34 o 
   2  17  10        0.97        6.11      6.41 o 
   0  18  10        1.07       -3.33      7.43 o 
   1  18  10        0.70       -5.14      5.14 o 
   2  18  10       11.37       19.82      5.69 o 
   1  19  10       19.11       13.51      5.25 o 
   0  20  10        0.05        2.31      7.95 o 
   2   0  11        0.94        5.25      5.34 o 
   0   1  11      102.69      102.77      7.52 o 
   1   1  11        2.63        0.13      3.59 o 
   2   1  11       99.23      109.66      5.63 o 
   3   1  11        1.51        1.34      3.89 o 
   1   2  11       56.76       70.98      5.54 o 
   2   2  11        3.75        2.71      3.73 o 
   3   2  11       28.73       30.11      4.92 o 
   0   3  11       27.24       23.10     10.38 o 
   1   3  11       12.21        8.89      3.62 o 
   2   3  11       12.54       18.88      4.19 o 
   3   3  11        0.43        3.00      3.95 o 
   1   4  11       53.82       54.87      4.40 o 
   2   4  11        1.17        4.04      3.73 o 
   3   4  11        8.22       11.12      4.78 o 
   0   5  11      183.47      192.99     18.71 o 
   1   5  11        1.00       -1.93      3.92 o 
   2   5  11       86.32       96.92      6.36 o 
   3   5  11        0.42       -1.25      4.73 o 
   1   6  11       11.64        7.14      5.33 o 
   2   6  11        9.84       11.89      5.84 o 
   3   6  11       23.70       19.80      5.12 o 
   0   7  11        2.25       18.71      7.18 o 
   1   7  11       14.33       11.96      5.40 o 
   2   7  11        9.79        3.77      6.92 o 
   3   7  11        4.99        7.40      6.07 o 
   1   8  11       80.47       79.48      7.06 o 
   2   8  11        2.03       -6.79      6.79 o 
   0   9  11       88.95       81.77     10.00 o 
   1   9  11        0.18        0.01      7.18 o 
   2   9  11       21.02       26.02      7.05 o 
   1  10  11        9.33       11.95      5.53 o 
   2  10  11       15.59       21.11     11.53 o 
   0  11  11       35.21       38.71      8.20 o 
   1  11  11        1.89       -5.43      5.43 o 
   2  11  11       19.47       10.68      5.79 o 
   1  12  11       34.30       36.93     10.38 o 
   2  12  11        0.27        2.27      5.66 o 
   0  13  11        3.39        6.15      7.43 o 
   1  13  11        0.45       -4.37      8.20 o 
   2  13  11        4.30       -2.09      5.61 o 
   1  14  11        2.60        0.50      7.31 o 
   0  15  11       18.05       21.28      8.20 o 
   1  15  11        0.63        0.73      5.40 o 
   0   0  12       95.63       94.58     11.28 o 
   2   0  12       42.15       49.90      6.88 o 
   1   1  12       19.14       19.53      4.19 o 
   2   1  12        0.14       -2.38      4.92 o 
   0   2  12        1.13        3.56      5.61 o 
   1   2  12       16.83        8.85      4.00 o 
   1   3  12       29.37       31.35      5.29 o 
   0   4  12       37.78       31.78      8.97 o 
   1   4  12        7.48       10.52      4.73 o 
   1   5  12        0.77       -5.53      5.53 o 
   0   6  12        8.34        8.20      8.20 o 
   1   6  12        4.43       -2.76      5.89 o 
   1   7  12       35.77       42.36      9.23 o 
   0   8  12        2.76       -5.64      8.46 o 
   1   8  12        1.73       17.26      6.07 o 
                                                 
